# Supplementary material for: Gene expression and proteomic analysis of the formation of Phakopsora pachyrhizi appressoria
Source: BMC Genomics. 2012 Jun 22;13:269. doi: 10.1186/1471-2164-13-269 (PMC3431228; doi:10.1186/1471-2164-13-269)
Supplement: Additional file 1 — Table S1. Proteins identified using the custom EST database. [file 1471-2164-13-269-S1.xlsx]

## Sheet: Sheet1
Supplemental Table S1. Proteins identified using the custom EST database.
Plate	Position	Spots	Accession	Organism	Phakopsora pacyhrizi EST	Description	Function	BLAST Description	BLAST E value	Score	CI	Frame	Peptide 1	Peptide 2	Peptide 3	Peptide 4	Peptide 5	Peptide 6	Peptide 7	Peptide 8	Peptide 9	Peptide 10	Peptide 11	Peptide 12	Peptide 13	Peptide 14	Peptide 15	Peptide 16	Peptide 17	Peptide 18	Peptide 19	Peptide 20	Peptide 21	Peptide 22	Peptide 23
APPRESSORIA-ENRICHED FRACTION
3187	E1		gi|120523945	Phakopsora pachyrhizi		14-3-3				200	100	1	LAEQAER	NLLSVAYK	LGVELSVEER	VASDAAHESYK	YLAEFASGDGR	YLAEFASGDGRK	YDEMVTFMKDVAK	QATEIAQSDLAPTHPIR + Gln-->pyro-Glu (Nterm Q0)	QATEIAQSDLAPTHPIR	LAEQAERYDEMVTFMK + Oxidation M11, M15	ETLSSVNCLWLQPALRPSPFSITPFL	VASDAAHESYKQATEIAQSDLAPTHPIR
3187	E3		gi|120523945	Phakopsora pachyrhizi		14-3-3				155	100	1	LAEQAER	NLLSVAYK	LGVELSVEER	YLAEFASGDGR	YLAEFASGDGRK	YDEMVTFMKDVAK	YDEMVTFMKDVAK	QATEIAQSDLAPTHPIR + Gln-->pyro-Glu (Nterm Q0)	QATEIAQSDLAPTHPIR	LAEQAERYDEMVTFMK + Oxidation M11, M15	VASDAAHESYKQATEIAQSDLAPTHPIR
3187	E7		gi|1458D01	Phakopsora pachyrhizi		14-3-3				310	100	1	VFYHK	LAEQAER	MKGDYHR	NLLSVAYK	MKGDYHR + Oxidation M1	GSPFSITPFL	LGVELSVEER	VASDAAHESYK	YLAEFASGDGR	YLAEFASGDGRK	QATEIAQSDLAPTHPIR + Gln-->pyro-Glu (Nterm Q0)	QATEIAQSDLAPTHPIR	LAEQAERYDEMVTFMK + Oxidation M11, M15
3187	E9		gi|1458D01	Phakopsora pachyrhizi		14-3-3				329	100	1	LAEQAER	NLLSVAYK	MKGDYHR + Oxidation M1	GSPFSITPFL	LGVELSVEER	YLAEFASGDGR	YLAEFASGDGRK	QATEIAQSDLAPTHPIR + Gln-->pyro-Glu (Nterm Q0)	QATEIAQSDLAPTHPIR	LAEQAERYDEMVTFMK + Oxidation M11, M15
3187	E9		gi|254154828	Melampsora larici-populina	gi|1458D01	14-3-3				333	100	1	LAEQAER	NLLSVAYK	MKGDYHR + Oxidation M1	LGVELSVEER	YLAEFASGDGR	YLAEFASGDGRK	QATEIAQSDLAPTHPIR + Gln-->pyro-Glu (Nterm Q0)	QATEIAQSDLAPTHPIR	LAEQAERYDEMVTFMK + Oxidation M11, M15
3187	E7		gi|290902882	Melampsora medusae f. sp. deltoidis	gi|1458D01	14-3-3				311	100	2	VFYHK	LAEQAER	MKGDYHR	NLLSVAYK	MKGDYHR + Oxidation M1	LGVELSVEER	DNLTLWTSDL	YLAEFASGDGR	YLAEFASGDGRK	QATEIAQSDLAPTHPIR + Gln-->pyro-Glu (Nterm Q0)	QATEIAQSDLAPTHPIR	LAEQAERYDEMVTFMK + Oxidation M11, M15
3187	E3		gi|290905655	Melampsora medusae f. sp. deltoidis	gi|120523945	14-3-3				158	100	2	LAEQAER	KPTKPRR	NLLSVAYK	LGVELSVEER	YLAEFASGDGR	YLAEFASGDGRK	YDEMVTFMKDVAK	QATEIAQSDLAPTHPIR + Gln-->pyro-Glu (Nterm Q0)	QATEIAQSDLAPTHPIR	LAEQAERYDEMVTFMK + Oxidation M11, M15
8926	A3	2	gi|1458D01	Phakopsora pachyrhizi		14-3-3	signaling/regulation	Melampsora larici-populina	2e-109	439	100	1	NLLSVAYK	MKGDYHR + Oxidation M1	ENQVYMAK + Oxidation M6	LGVELSVEER	VASDAAHESYK	YDEMVTFMK + Oxidation M4, M8	KVASDAAHESYK	YLAEFASGDGRK	NLLSVAYKNVIGAR	QATEIAQSDLAPTHPIR + Gln-->pyro-Glu (Nterm Q0)	QATEIAQSDLAPTHPIR	TLAQPPFFFSLICNFK	LAEQAERYDEMVTFMK + Oxidation M11	LAEQAERYDEMVTFMK + Oxidation M11. M15	VASDAAHESYKQATEIAQSDLAPTHPIR
1524-2	C19		gi|120426934	Uromyces appendiculatus	gi|120524499	14-3-3				112	97.724	5	IVSSIER	LAEQAER	NLLSVAYK	IVSSIERK	LDQELTIEER	YLAEFATGDKR
1524-2	C19		gi|120524499	Phakopsora pachyrhizi		14-3-3				110	97.724	2	LAEQAER	NLLSVAYK	LDQELTIEER	YLAEFATGDKR	NLFYNCFQTFLSHYLCLLRITIDTC
8220	B9	1	gi|254121616	Melampsora larici-populina		2-isopropylmalate synthase	metabolism	Puccinia graminis f. sp. tritici	8e-80	151	100	3	FRWISR	NVIFHMYNATSPLFR + Oxidation M6	EIEVGFPAASDTDFDFVR	EIEVGFPAASDTDFDFVRK
18622-2	C9	1	gi|120528185	Phakopsora pachyrhizi		2,3-bisphosphoglycerate-dependent phosphoglycerate mutase	energy	Puccinia graminis f. sp. tritici	1e-64	230	100	5	VLVVAHGNSLR	KVLVVAHGNSLR	FGEEQVHIWR	TLPYFDEEIKPK	DYGDLTGLNKDEAR	RTLPYFDEEIKPK	SYDVPPPNGESLELTAK	SYDVPPPNGESLELTAKR
8017	D1		gi|120511282	Phakopsora pachyrhizi		20S proteasome subunit				85	99.545	2	SMGMAAALQAFK + Oxidation M2, M4	AYNQGQGGSMDAK + Oxidation M10	AAYEQYSDNQSK	QLVSLSIHRTHPK	SHSNKDDDDDDDIDEER
8017	F9	3	gi|120522775	Phakopsora pachyrhizi		20S proteasome subunit	protein fate	Melampsora larici-populina	4e-91	78	95.117	6	NALALAMSR + Oxidation M7	TTTGSYIANR	MAIITEGSVER + Oxidation M1	VTDKLTHIHDR	EGWSKDETVEFVR	NALALAMSRDGSSGGTIR + Oxidation M7
8017	C19		gi|254143463	Melampsora larici-populina		20S proteasome subunit				287	100	1	LYQVEYAFK	FLTIFSPEGR	QTEATNHLEK	GPDSCVVATQKK + Carbamidomethyl C5	LANINQVYTQR	RLANINQVYTQR	ITPGIGCVMTGLIADAR + Oxidation M9
8017	C21		gi|254143463	Melampsora larici-populina		20S proteasome subunit				255	100	1	LYQVEYAFK	FLTIFSPEGR	GPDSCVVATQKK + Carbamidomethyl C5	LANINQVYTQR	RLANINQVYTQR	YQYGYEIPPDMLAK + Oxidation M11
8017	D1		gi|254143463	Melampsora larici-populina	gi|120511282	20S proteasome subunit				128	99.984	1	LYQVEYAFK	FLTIFSPEGR	GPDSCVVATQKK	LANINQVYTQR	RLANINQVYTQR
1525	F9	3	gi|120507537	Phakopsora pachyrhizi		26S proteasome regulatory subunit	protein fate	Puccinia graminis f. sp. tritici	2e-113	97	99.966	2	VADRLNSLR	LNSLRSLQIR	STDLEINEVFKR	LRSTDLEINEVFK	YCNRPVMVIIDVR + Carbamidomethyl C2, Oxidation M7	RYCNRPVMVIIDVR + Carbamidomethyl C3
3111	B21		gi|120511719	Phakopsora pachyrhizi		26S proteasome regulatory subunit				143	99.756	6	EMFAYAK	IHAAPIQK	GVLLYGPPGTGK	LAEGFNGADLR	KIEIPLPNEVAR	FSEGTSADREIQR	DYILQDDLNKAVR	VVSSAIVDKYIGESAR	EHEPCIIFMDEIDAIGGR + Carbamidomethyl C5, Oxidation M9	TLMELLNQMDGFDYLGQTK + Oxidation M3, M9
8017	H19		gi|120507537	Phakopsora pachyrhizi		26S proteasome regulatory subunit				109	100	2	VADRLNSLR	LIGWYHTGPK	STDLEINEVFKR	YCNRPVMVIIDVR + Carbamidomethyl C2, Oxidation M7	YCNRPVMVIIDVRTDR + Carbamidomethyl C2
8017	H21		gi|120507537	Phakopsora pachyrhizi		26S proteasome regulatory subunit				91	99.994	2	VADRLNSLR	STDLEINEVFKR	YCNRPVMVIIDVR + Carbamidomethyl C2, Oxidation M7	YCNRPVMVIIDVRTDR + Carbamidomethyl C2	RYCNRPVMVIIDVR + Carbamidomethyl C3
8926	D3		gi|120497489	Phakopsora pachyrhizi		26S proteasome regulatory subunit				309	100	5	IIEIHSR	GVNFEELAR	IDILDPALLR	AVAVEAGMIALR + Oxidation M8	STDEFNAAQLR	IEFPLPTEDAR	KIEFPLPTEDAR
8926	D3		gi|254141794	Melampsora larici-populina	gi|120497489	26S proteasome regulatory subunit				320	100	4	IIEIHSR	GVNFEELAR	IDILDPALLR	AVAVEAGMIALR + Oxidation M8	STDEFNAAQLR	IEFPLPTEDAR	KIEFPLPTEDAR	LAGPSLVQMFIGDGAK + Oxidation M9	TMLELLNQLDGFGSDDRIK
3187	D9		gi|282815640	Puccinia triticina		40S ribosomal protein S19				134	100	6	DIAADAFIR	IASNIAEQLR	GNRPSHHVDASR	NRGNRPSHHVDASR
18601	B13		gi|282815640	Puccinia triticina		40S ribosomal protein S19				121	99.859	6	HVGVGALAK	RVSQDGQR	EYAGHLKR	KHVGVGALAK	DIAADAFIR	IASNIAEQLR	VSQDGQRDLDR	IEVPTWVDIVK	GNRPSHHVDASR	NRGNRPSHHVDASR
18601	B15	2	gi|282815640	Puccinia triticina		40S ribosomal protein S19	protein synthesis	Puccinia graminis f. sp. tritici	2e-75	368	100	6	HVGVGALAK	RVSQDGQR	EYAGHLKR	KHVGVGALAK	DIAADAFIR	IASNIAEQLR	VSQDGQRDLDR	IEVPTWVDIVK	GNRPSHHVDASR	NRGNRPSHHVDASR
1525-2	C11		gi|161639463	Sporobolomyces roseus		40S ribosomal protein S19				78	98.994	6	ILQSLEK	RITVDGQR	ELAPYDPDWYYIR	LLSHQFNMPGVRDVSAEAFIAAYSSHLK
3187	B19	1	gi|120422127	Uromyces appendiculatus		40S ribosomal protein S21	protein synthesis	Puccinia graminis f. sp. tritici	2e-40	100	99.994	3	LATQDGLLR	NVTYALSGFVR	SKETSTTNHISFDSVNINLK
3187	B21		gi|120422127	Uromyces appendiculatus	gi|120499697	40S ribosomal protein S21				85	99.983	3	LATQDGLLR	NVTYALSGFVR	SKETSTTNHISFDSVNINLK
8220	E15	1	gi|120528021	Phakopsora pachyrhizi		5-methyltetrahydropteroyltriglutamate-homocysteine methyltransferase	metabolism	Puccinia graminis f. sp. tritici	4e-58	116	100	6	IPSQEEIQQK	SDLLFVNPDCGLK + Carbamidomethyl C10	VFASVDYSNQIGPGVYDIHSPR
3187	E13		gi|120523448	Phakopsora pachyrhizi		60S ribosomal protein L10				273	100	1	IVAAGSR	GTIEIVSDIK	EFKENYFNK	TLIDQFLSGIK	TSFFQALGIPTK	NILGDNPQYER	VGASEATLLNLLK	GNIGFVFTSGDLK	AIRNILGDNPQYER	TIASISLATNYPTVASV	GNIGFVFTSGDLKEVR	AGAFAPLDVFVPAGNTGMEPGK + Oxidation M18
3187	E15		gi|120523448	Phakopsora pachyrhizi		60S ribosomal protein L10				230	100	1	EFKENYFNK	TSFFQALGIPTK	NILGDNPQYER	VGASEATLLNLLK	GNIGFVFTSGDLK	AIRNILGDNPQYER	GNIGFVFTSGDLKEVR	AGAFAPLDVFVPAGNTGMEPGK + Oxidation M18
8926	E21	1	gi|120522205	Phakopsora pachyrhizi		60S ribosomal protein L10	protein synthesis	Puccinia graminis f. sp. tritici	2e-91	732	100	2	GTIEIVSDIK	TLIDQFLSGIK	TSFFQALGIPTK	NILGDNPQYER	VGASEATLLNLLK	GNIGFVFTSGDLK	GNIGFVFTSGDLKEVR	NLISIALVTDYMFEGAQK + Oxidation M12	EAEPEEDEDEDMGLDLFG + Oxidation M12	AGAFAPLDVFVPAGNTGMEPGK + Oxidation M18	TIASISLATNYPTVASVPHSLVNSYK	DYLENPEAFAAAPAAESAAPAAASAEATK	AKDYLENPEAFAAAPAAESAAPAAASAEATK
1524	C3		gi|120522227	Phakopsora pachyrhizi		acetyl-CoA C-acyltransferase				229	100	4	ELGIPLEK	QVATALSEANR + Gln-->pyro-Glu (N-term Q0)	FSSAVAVGVPPR	IMGVGPIYAVNR + Oxidation M2	SEIIVSEDEGIR	VNPVGGAIAFGHPLGATGAR	LKPAFSEAGSTHAGNASQVSDGAAAILLAR
18622	C21	3	gi|120509127	Phakopsora pachyrhizi		acetyl-CoA C-acyltransferase	metabolism	Puccinia graminis f. sp. tritici	2e-83	649	100	4	ILAYGLAC + Carbamidomethyl C8	ELGIPFDK	KLGLPILGK	QVATALSEAKR + Gln-->pyro-Glu (Nterm Q0)	QVATALSEAKR	IMGVGPVSAINK + Oxidation M2	FYTAVAVGVPPR	TGDEKEILVSTDDGIR	VNPVGGAIAFGHPLGATGAR	TGSTHAGNASQVSDGAAAVLLVR	EILVSTDDGIRDGVTAESLSK
18622	C19		gi|120525993	Phakopsora pachyrhizi		acetyl-CoA C-acyltransferase				253	100	4	ELGIPFDK	KLGLPILGK	QVATALSEAK + Gln-->pyro-Glu (Nterm Q0)	QVATALSEAKR + Gln-->pyro-Glu (Nterm Q0)	IMGVGPVSAINK + Oxidation M2	FYTAVAVGVPPR	TGDEKEILVSTDDGIR	VNPVGGAIAFGHPLGATGAR	TGSTHAGNASQVSDGAAAVLLVR	EILVSTDDGIRDGVTAESLSK
18622	E21		gi|120525993	Phakopsora pachyrhizi		acetyl-CoA C-acyltransferase				435	100	4	ELGIPFDK	KLGLPILGK	QVATALSEAKR	IMGVGPVSAINK + Oxidation M2	FYTAVAVGVPPR	TGDEKEILVSTDDGIR	VNPVGGAIAFGHPLGATGAR	TGSTHAGNASQVSDGAAAVLLVR
8141	C7		gi|120512044	Phakopsora pachyrhizi		aconitate hydratase				114	99.998	6	LKMSIEK	EHAALEPR	FLGGVAVITR	WGAVPEVAAYYR	IPLTHTFNEGQIEWFR	DGSVDKIPLTHTFNEGQIEWFR
8220	D21		gi|120503135	Phakopsora pachyrhizi		aconitate hydratase				148	99.345	3	IEDNLQVVR	VSISNFEKDK	LNRPLTLSEK	QRLNRPLTLSEK + Gln-->pyro-Glu (Nterm Q0)	VLYGHLDNPHDADIR	VLYGHLDNPHDADIRR	AIETNKEVYDFLATCTAK + Carbamidomethyl C15
8220	E1	2	gi|120503135	Phakopsora pachyrhizi		aconitate hydratase	metabolism	Puccinia graminis f. sp. tritici	1e-92	178	100	3	YINYQR	IEDNLQVVR	DKYINYQR	LNRPLTLSEK	VLYGHLDNPHDADIR	VLYGHLDNPHDADIRR	AIETNKEVYDFLATCTAK + Carbamidomethyl C15
8220	E3		gi|120512044	Phakopsora pachyrhizi		aconitate hydratase				272	100	6	EHAALEPR	IHETNLKK	FLGGVAVITR	WGAVPEVAAYYR	VKPDDRIDLQGIK	QGMLPLNFENPADYDK + Gln-->pyro-Glu (Nterm Q0)	QGMLPLNFENPADYDK + Gln-->pyro-Glu (Nterm Q0), Oxidation M3	QGMLPLNFENPADYDK	QGMLPLNFENPADYDK + Oxidation M3	IPLTHTFNEGQIEWFR	DNGIPWCVIGDQNYGEGSSR + Carbamidomethyl C7	QGMLPLNFENPADYDKVKPDDR + Gln-->pyro-Glu (Nterm Q0), Oxidation M3	DGSVDKIPLTHTFNEGQIEWFR
3187	A1	5	gi|1482A09	Phakopsora pachyrhizi		actin	structural/protein binding	Puccinia graminis f. sp. tritici	7e-143	557	100	1	RGILTLK	AGFAGDDAPR	DLTDYLNK	GYSFTTTAER	HQGVMVGMGQK + Oxidation M5	AVFPSIVGRPR	HQGVMVGMGQK + Oxidation M5, M8	DSYVGDEAQSKR	IWHHTFYNELR	LDLAGRDLTDYLNK	GYSFTTTAEREIVR	SYELPDGQVITIGNER	VAPEEHPVLLTEAPLNPK	YPIEHGIVTNWDDMEK + Oxidation M14	LCYVALDYEQEMQTASQSSALEK + Carbamidomethyl C2	LCYVALDYEQEMQTASQSSALEK + Carbamidomethyl C2, Oxidation M12	TTGIVLDSGDGVTHTVPIYEGYALPHAILR
3187	A3		gi|1482A09	Phakopsora pachyrhizi		actin				551	100	1	AGFAGDDAPR	GYSFTTTAER	HQGVMVGMGQK + Oxidation M5	AVFPSIVGRPR	HQGVMVGMGQK + Oxidation M5, M8	IWHHTFYNELR	LDLAGRDLTDYLNK	SYELPDGQVITIGNER	VAPEEHPVLLTEAPLNPK	YPIEHGIVTNWDDMEK + Oxidation M14	HQGVMVGMGQKDSYVGDEAQSK + Oxidation M5	HQGVMVGMGQKDSYVGDEAQSK + Oxidation M5, M8	LCYVALDYEQEMQTASQSSALEK	LCYVALDYEQEMQTASQSSALEK + Carbamidomethyl C2	LCYVALDYEQEMQTASQSSALEK + Carbamidomethyl C2, Oxidation M12	TTGIVLDSGDGVTHTVPIYEGYALPHAILR
3187	A7		gi|1482A09	Phakopsora pachyrhizi		actin				224	100	1	AGFAGDDAPR	GYSFTTTAER	AVFPSIVGRPR	IWHHTFYNELR	LDLAGRDLTDYLNK	SYELPDGQVITIGNER	VAPEEHPVLLTEAPLNPK	LCYVALDYEQEMQTASQSSALEK + Carbamidomethyl C2, Oxidation M12
3187	A9		gi|1482A09	Phakopsora pachyrhizi		actin				284	100	1	AGFAGDDAPR	GYSFTTTAER	AVFPSIVGRPR	IWHHTFYNELR	LDLAGRDLTDYLNK	SYELPDGQVITIGNER	VAPEEHPVLLTEAPLNPK	YPIEHGIVTNWDDMEK + Oxidation M14	VAPEEHPVLLTEAPLNPKVNR	TTGIVLDSGDGVTHTVPIYEGYALPHAILR
3187	A7		gi|254149715	Melampsora larici-populina	gi|1482A09	actin				231	100	2	AGFAGDDAPR	GYSFTTTAER	AVFPSIVGRPR	IWHHTFYNELR	DLTDYLIKILMER	SYELPDGQVITIGNER	VAPEEHPVLLTEAPLNPK	KMEDEVAALVIDNGSGMCK + Oxidation M2, M17
3187	A9		gi|254149715	Melampsora larici-populina	gi|1482A09	actin				307	100	2	AGFAGDDAPR	GYSFTTTAER	AVFPSIVGRPR	IWHHTFYNELR	DLTDYLIKILMER	SYELPDGQVITIGNER	VAPEEHPVLLTEAPLNPK	YPIEHGIVTNWDDMEK + Oxidation M14	KMEDEVAALVIDNGSGMCK + Oxidation M2	KMEDEVAALVIDNGSGMCK + Oxidation M2, M17	VAPEEHPVLLTEAPLNPKVNR	TTGIVLDSGDGVTHTVPIYEGYALPHAILR
3187	B3		gi|254149715	Melampsora larici-populina		actin				140	100	2	AGFAGDDAPR	GYSFTTTAER	HQGVMVGMGQK	HQGVMVGMGQK + Oxidation M5	AVFPSIVGRPR	SYELPDGQVITIGNER	MEDEVAALVIDNGSGMCK + Oxidation M1	VAPEEHPVLLTEAPLNPK
8017	H13		gi|1482A09	Phakopsora pachyrhizi		actin				480	100	1	RGILTLK	AGFAGDDAPR	DLTDYLNK	GYSFTTTAER	AVFPSIVGRPR	HQGVMVGMGQK + Oxidation M5, M8	DSYVGDEAQSKR	IWHHTFYNELR	LDLAGRDLTDYLNK	GYSFTTTAEREIVR	SYELPDGQVITIGNER	VAPEEHPVLLTEAPLNPK	YPIEHGIVTNWDDMEK + Oxidation M14	LCYVALDYEQEMQTASQSSALEK + Carbamidomethyl C2, Oxidation M12
8017	H15		gi|1482A09	Phakopsora pachyrhizi		actin				469	100	1	AGFAGDDAPR	DLTDYLNK	GYSFTTTAER	AVFPSIVGRPR	HQGVMVGMGQK + Oxidation M5, M8	DSYVGDEAQSKR	IWHHTFYNELR	LDLAGRDLTDYLNK	GYSFTTTAEREIVR	SYELPDGQVITIGNER	VAPEEHPVLLTEAPLNPK	YPIEHGIVTNWDDMEK + Oxidation M14	LCYVALDYEQEMQTASQSSALEK + Carbamidomethyl C2, Oxidation M12
8017	H7		gi|1482A09	Phakopsora pachyrhizi		actin				541	100	1	RGILTLK	AGFAGDDAPR	DLTDYLNK	GYSFTTTAER	HQGVMVGMGQK + Oxidation M5	AVFPSIVGRPR	HQGVMVGMGQK + Oxidation M5, M8	DSYVGDEAQSKR	IWHHTFYNELR	LDLAGRDLTDYLNK	SYELPDGQVITIGNER	VAPEEHPVLLTEAPLNPK	YPIEHGIVTNWDDMEK + Oxidation M14	LCYVALDYEQEMQTASQSSALEK + Carbamidomethyl C2, Oxidation M12
8017	H9		gi|1482A09	Phakopsora pachyrhizi		actin				530	100	1	RGILTLK	AGFAGDDAPR	GYSFTTTAER	AVFPSIVGRPR	HQGVMVGMGQK + Oxidation M5, M8	DSYVGDEAQSKR	IWHHTFYNELR	LDLAGRDLTDYLNK	GYSFTTTAEREIVR	SYELPDGQVITIGNER	VAPEEHPVLLTEAPLNPK	YPIEHGIVTNWDDMEK + Oxidation M14	LCYVALDYEQEMQTASQSSALEK + Carbamidomethyl C2, Oxidation M12
8220	C15		gi|1482A09	Phakopsora pachyrhizi		actin				450	100	1	AGFAGDDAPR	DLTDYLNK	GYSFTTTAER	HQGVMVGMGQK + Oxidation M5	AVFPSIVGRPR	HQGVMVGMGQK + Oxidation M5, M8	DSYVGDEAQSKR	IWHHTFYNELR	SYELPDGQVITIGNER	VAPEEHPVLLTEAPLNPK	YPIEHGIVTNWDDMEK + Oxidation M14	LCYVALDYEQEMQTASQSSALEK + Carbamidomethyl C2, Oxidation M12
8220	C21		gi|1482A09	Phakopsora pachyrhizi		actin				451	100	1	AGFAGDDAPR	DLTDYLNK	GYSFTTTAER	HQGVMVGMGQK + Oxidation M5	AVFPSIVGRPR	HQGVMVGMGQK + Oxidation M5, M8	DSYVGDEAQSKR	IWHHTFYNELR	SYELPDGQVITIGNER	YPIEHGIVTNWDDMEK	VAPEEHPVLLTEAPLNPK	YPIEHGIVTNWDDMEK + Oxidation M14	LCYVALDYEQEMQTASQSSALEK + Carbamidomethyl C2, Oxidation M12
8926	E9		gi|1482A09	Phakopsora pachyrhizi		actin				482	100	1	AGFAGDDAPR	DLTDYLNK	GYSFTTTAER	AVFPSIVGRPR	HQGVMVGMGQK + Oxidation M5, M8	DSYVGDEAQSKR	IWHHTFYNELR	LDLAGRDLTDYLNK	GYSFTTTAEREIVR	SYELPDGQVITIGNER	VAPEEHPVLLTEAPLNPK	YPIEHGIVTNWDDMEK + Oxidation M14	HQGVMVGMGQKDSYVGDEAQSK + Oxidation M5, M8	LCYVALDYEQEMQTASQSSALEK + Carbamidomethyl C2, Oxidation M12	TTGIVLDSGDGVTHTVPIYEGYALPHAILR
3187	C19		gi|120527115	Phakopsora pachyrhizi		actin lateral binding protein				435	100	3	AEHFER	ETTDKLR	SANDSLNR	AEADAAIER	SANDSLNRK	KLELETMAK + Oxidation M7	DQELISLQHK	LLKEEEESNK	IESERDSWEK	QVDVKAEHFER + Gln-->pyro-Glu (Nterm Q0)	QVDVKAEHFER	VSNLEADLETAEK	IALLESELDNAEK	ELEEVVQQMESL + Oxidation M9	LATLRAEADAAIER	VSNLEADLETAEKK	KIALLESELDNAEK	RELEEVVQQMESL + Oxidation M10	AEADAAIERAEAAEAK	IALLESELDNAEKNLR
3187	C21	2	gi|120527115	Phakopsora pachyrhizi		actin lateral binding protein	structural/protein binding	Puccinia graminis f. sp. tritici	5e-54	494	100	3	AEHFER	ETTDKLR	SANDSLNR	AEADAAIER	SANDSLNRK	KLELETMAK + Oxidation M7	NLNLIRMDK	DQELISLQHK	IESERDSWEK	QVDVKAEHFER + Gln-->pyro-Glu (Nterm Q0)	QVDVKAEHFER	VSNLEADLETAEK	IALLESELDNAEK	ELEEVVQQMESL + Oxidation M9	LATLRAEADAAIER	VSNLEADLETAEKK	KIALLESELDNAEK	RELEEVVQQMESL + Oxidation M10	AEADAAIERAEAAEAK
1524-2	B3		gi|120527112	Phakopsora pachyrhizi		actin lateral binding protein				180	100	4	ETTDKLR	SANDSLNR	AEADAAIER	KLELETMAK + Oxidation M7	DQELISLQHK	VSNLEADLETAEK	IALLESELDNAEK	ELEEVVQQMESL + Oxidation M9	KIALLESELDNAEK	RELEEVVQQMESL + Oxidation M10
3187	B1	2	gi|120498714	Phakopsora pachyrhizi		acyl-CoA dehydrogenase	metabolism	Puccinia graminis f. sp. tritici	5e-87	177	100	1	LLTYNAAR	AVSYTYQR	YAIEILNEGR	QNLIGQEGLGYK + Gln-->pyro-Glu (Nterm Q0)	IGAIYEGTSNIQR	IGAIYEGTSNIQRQT	IGIAAQMIGLAQGAFDK + Oxidation M7	VGIRASSTCTVNFDNVK	VAQEASGSAIEWCGGVGFTR + Carbamidomethyl C13
8017	H1		gi|120498714	Phakopsora pachyrhizi		acyl-CoA dehydrogenase				112	97.277	1	AVSYTYQR	YAIEILNEGR	QNLIGQEGLGYK + Gln-->pyro-Glu (Nterm Q0)	QNLIGQEGLGYK	IGAIYEGTSNIQR	IGAIYEGTSNIQRQT	VGIRASSTCTVNFDNVK + Carbamidomethyl C9
8017	H3		gi|120498714	Phakopsora pachyrhizi		acyl-CoA dehydrogenase				123	99.948	1	YAIEILNEGR	QNLIGQEGLGYK + Gln-->pyro-Glu (Nterm Q0)	QNLIGQEGLGYK + Gln-->pyro-Glu (Nterm Q0)	IGAIYEGTSNIQR	IGAIYEGTSNIQRQT	VGIRASSTCTVNFDNVK
8141	B21		gi|120522626	Phakopsora pachyrhizi		aldehyde reductase				250	100	3	RIDSNFK	IVDYPEVK	VSEGLEDTLR	FNVPITYSIK	EILFPTKPEDK	ATGVTPAVNQIER	WDINVFDEEIEK	YSADPAQVLISWGAK	LSTKEILFPTKPEDK	AIGVSNFTIQHLEDLIK	GIHITAYSPLGNNLLNQTK
18622	D19	1	gi|120522626	Phakopsora pachyrhizi		aldehyde reductase	metabolism	Puccinia graminis f. sp. tritici	3e-86	328	100	3	AVAELDLK	RIDSNFK	IVDYPEVK	VSEGLEDTLR	FNVPITYSIK	LVDLSDEDYK	EILFPTKPEDK	ATGVTPAVNQIER	HPLLVQTDLVNYCNSK + Carbamidomethyl C13	GIHITAYSPLGNNLLNQTK
18622	D21		gi|1482F09	Phakopsora pachyrhizi		aldehyde reductase	metabolism			605	100	1	AVAELDLK	NAVSYALR	IVDYPEVK	HEIFITSK	VSEGLEDTLR	RHEIFITSK	EILFPTKPEDK	ATGVTPAVNQIER	VYENQDEVADGIK	HPLLVQTDLVNYCNSK + Carbamidomethyl C13	GIHITAYSPLGNNLLNQTK
3187	A13	2	gi|120522373	Phakopsora pachyrhizi	gi|1459D04	alpha tubulin	structural	Puccinia graminis f. sp. tritici	5e-116	636	100	3	ITNPSAR	LSADYGKK	ELIDISMDR + Oxidation M7	LEFAVYPAPK	SKLEFAVYPAPK	NLGVQSPGFTNLNR	GDDGFSTFFSETGSGK	KNLGVQSPGFTNLNR	SVYIDLEPNVVDEVR	SLFHPETLVTGKEDAANNYAR
3187	A15		gi|120522373	Phakopsora pachyrhizi		alpha tubulin				594	100	3	ELIDISMDR + Oxidation M7	LEFAVYPAPK	SKLEFAVYPAPK	NLGVQSPGFTNLNR	GDDGFSTFFSETGSGK	KNLGVQSPGFTNLNR	SVYIDLEPNVVDEVR	GHYTVGKELIDISMDR + Oxidation M14	SLFHPETLVTGKEDAANNYAR
3187	A19		gi|120522373	Phakopsora pachyrhizi		alpha tubulin				615	100	3	ELIDISMDR	LEFAVYPAPK	SKLEFAVYPAPK	NLGVQSPGFTNLNR	GDDGFSTFFSETGSGK	KNLGVQSPGFTNLNR	SVYIDLEPNVVDEVR	SLFHPETLVTGKEDAANNYAR
3187	A21		gi|120522373	Phakopsora pachyrhizi		alpha tubulin				572	100	3	ELIDISMDR	LEFAVYPAPK	SKLEFAVYPAPK	NLGVQSPGFTNLNR	GDDGFSTFFSETGSGK	KNLGVQSPGFTNLNR	SVYIDLEPNVVDEVR	GHYTVGKELIDISMDR + Oxidation M14	SLFHPETLVTGKEDAANNYAR	ITNPSARGDDGFSTFFSETGSGK
8220	B19		gi|120512317	Phakopsora pachyrhizi		alpha tubulin				197	99.759	1	LSADYGKK	LEFAVYPAPK	YMSCALLYR + Carbamidomethyl C4	YMSCALLYR + Carbamidomethyl C4, Oxidation M2	SKLEFAVYPAPK	LIAQVVSSVTASLR	NLGVQSPGFTNLNR	KNLGVQSPGFTNLNR	IHFPLATYAPIISAEK	FDGSLNVDLNEFQTNLVPFPR	AFHESNSVAEMTMSCFEPNNQMVK + Carbamidomethyl C15, Oxidation M11, M13	AFHESNSVAEMTMSCFEPNNQMVK + Carbamidomethyl C15, Oxidation M11, M13, M22
8220	B13		gi|120522373	Phakopsora pachyrhizi		alpha tubulin				180	100	3	EDAANNYAR	ELIDISMDR	ELIDISMDR + Oxidation M7	LEFAVYPAPK	SLFHPETLVTGK	SKLEFAVYPAPK	NLGVQSPGFTNLNR	GDDGFSTFFSETGSGK	KNLGVQSPGFTNLNR	SVYIDLEPNVVDEVR	SLFHPETLVTGKEDAANNYAR
8220	B15		gi|120522373	Phakopsora pachyrhizi		alpha tubulin				539	100	3	EDAANNYAR	ELIDISMDR	ELIDISMDR + Oxidation M7	LEFAVYPAPK	SLFHPETLVTGK	SKLEFAVYPAPK	NLGVQSPGFTNLNR	GDDGFSTFFSETGSGK	KNLGVQSPGFTNLNR	SVYIDLEPNVVDEVR	SLFHPETLVTGKEDAANNYAR
8220	B21		gi|120522373	Phakopsora pachyrhizi		alpha tubulin				608	100	3	EDAANNYAR	LEFAVYPAPK
18601	D13		gi|120497600	Phakopsora pachyrhizi		aspartate amino transferase				238	100	5	QWLGEVK	AKVESQIK	RDWGHIK	NMGLYGER	NMGLYGER + Oxidation M2	NHHVYMTK	ISMAGVTPHNVK	ISMAGVTPHNVK + Oxidation M3	GINIVLSQSFAK	IAGTILNDQSLYK	VGAFSVVCSSPEEK + Carbamidomethyl C8	DGRISMAGVTPHNVK	TELYDTLVNELGSKR	ILVRPMYSNPPVHGAR	ILVRPMYSNPPVHGAR + Oxidation M8	SQIGMFCFAGISPEQVER + Carbamidomethyl C7, Oxidation M5
18601	D15	3	gi|120497938	Phakopsora pachyrhizi		aspartate amino transferase	metabolism	Puccinia graminis f. sp. tritici	1e-95	427	100	2	IGGAFLHR	MNLGVGAYR	MNLGVGAYR + Oxidation M1	QAEESIVAAK + Gln-->pyro-Glu (Nterm Q0)	QAEESIVAAK	IAITQSISGTGALR	DENGKPFVLPSVR	AAWLAYGEDSVPLKEGR	YDKEYLGITGYPEFTK
18622	B13		gi|120519355	Phakopsora pachyrhizi		aspartate amino transferase				162	100	3	VNLGVGAYR	DYPYYDPK	KVNLGVGAYR	AIFANLGLTTK	LILGSGSPAIS	EQWKELAATFCLK + Carbamidomethyl C11	IASAQTISGTGANHLAGLFLAK	SAPPQSVFLLHACAHNPTGVDPTR + Carbamidomethyl C13
18622	B15		gi|120522279	Phakopsora pachyrhizi		aspartate amino transferase				308	100	2	NAGLYGER	LRDLLENK	DYPYYDPK	IHSQISVLQR	VPLLICQSFAK + Carbamidomethyl C6	RIHSQISVLQR	VVEVGHIYMTGNGR	VVEVGHIYMTGNGR + Oxidation M9	EQWKELAATFCLK + Carbamidomethyl C11	QIGMFSFTGLNPAQVAK + Oxidation M4	ISMAGLNTSNVEYVADR + Oxidation M3	ISMAGLNTSNVEYVADRIDK + Oxidation M3	SAPPQSVFLLHACAHNPTGVDPTR + Carbamidomethyl c13
18622	B9		gi|1444H12	Phakopsora pachyrhizi		aspartate amino transferase				367	100	4	NAGLYGER	LRDLLENK	EVAATLCLR + Carbamidomethyl C7	IVSAILNDPAK	IHSQISVLQR	VPLLICQSFAK	VPLLICQSFAK + Carbamidomethyl C6	SEISNPPTYGAR	VVEVGHIYMTGNGR + Oxidation M9	IGCLSLVAKDEDEAK + Carbamidomethyl C3	ISMAGLNTSNVEYVADR + Oxidation M3	ISMAGLNTSNVEYVADRIDK + Oxidation M3
1525-2	A19		gi|120497619	Phakopsora pachyrhizi		aspartate amino transferase				214	100	2	VNLGVGAYR	DYPYYDPK	AIFANLGLTTK	LILGSGSPAISENR	VVYLSNPTWANHK	TIGLDYQGFLNALK	FYKPWYNKPASEK	IASAQTISGTGANHLAGLFLAK	VEAFSETPLAPPDAIFQLTAAYK	SAPPQSVFLLHACAHNPTGVDPTR + Carbamidomethyl C13	QELAQDKDQDHEYLPITGLPSFTK + Gln-->pyro-Glu (Nterm Q0)	QELAQDKDQDHEYLPITGLPSFTK
1525-2	A17		gi|120522279	Phakopsora pachyrhizi		aspartate amino transferase				308	100	2	NAGLYGER	DYPYYDPK	IHSQISVLQR	VPLLICQSFAK + Carbamidomethyl C6`	TIGLDYQGFLNALK	QIGMFSFTGLNPAQVAK + Gln-->pyro-Glu (Nterm Q0), Oxidation M4	QIGMFSFTGLNPAQVAK + Oxidation M4	ANLGLTTKDYPYYDPK	HFVEQKVPLLICQSFAK	SAPPQSVFLLHACAHNPTGVDPTR + Carbamidomethyl C13	GHYAFFDCAYQGFASGDLDNDAWAVR + Carbamidomethyl C8
18622	B19		gi|120523758	Phakopsora pachyrhizi		ATP synthase alpha				111	99.985	5	LYMRYI	LYLAQYR	AQICNLAFFRESEL + Carbamidomethyl C4	DVAAFAQFGSDLDASTR
18622	C7		gi|120523758	Phakopsora pachyrhizi		ATP synthase alpha				135	100	5	LYLAQYR	NFTSNFLQ	MTPEIEDKIK + Oxidation M1	DHLTSEQPGLLK	GVRPAINVGLSVSR	AQICNLAFFRESEL + Carbamidomethyl C4	DVAAFAQFGSDLDASTR
18622	B19		gi|161629326	Sporobolomyces roseus	gi|120523758	ATP synthase alpha				116	99.985	3	QMSLLLR + Oxidation M2	LYLAQYR	MTPEIDAKLK + Oxidation M1	EAYPGDVFYLHSR	DVAAFAQFGSDLDASTR
18622	C9	2	gi|255499375	Puccinia triticina		ATP synthase alpha	transport	Puccinia graminis f. sp. tritici	2e-134	475	100	6	QMSLLLR + Gln-->pyro-Glu (Nterm Q0), Oxidation M2	QMSLLLR + Oxidation M2	LYLAQYR	IVSWDLAFR	HALIIYDDLSK	GVRPAINVGLSVSR	EAYPGDVFYLHSR	DVAAFAQFGSDLDASTR
18622	B21		gi|290900237	Melampsora medusae f. sp. deltoidis		ATP synthase alpha				208	100	1	HALIIYDDLSK	EAYPGDVFYLHSR	TGQIVDVPVGPELLGR
8926	C1		gi|120503186	Phakopsora pachyrhizi		ATP synthase beta				148	99.599	3	IGLLGGAGVGK	IMNVIGEPIDER + Oxidation M2	FTQAGSEVSALLGR	AHGGYSVFCGVGER + Carbamidomethyl C9	AALVFGQMNEPPGAR + Oxidation M8	IPSAVGYQPTLSTDMGGMQER + Oxdiation M15, M18	TREGNDLYHEMIETGVIQLNNDK + Oxidation M11	AALVFGQMNEPPGAR + Oxidation M8	VIDTGAPIQVPVGPECLGR + Carbamidomethyl C16	IPSAVGYQPTLSTDMGGMQER + Oxidation M15, M18
8926	C13		gi|120503186	Phakopsora pachyrhizi		ATP synthase beta				221	100	3	IGLLGGAGVGK	VVDLLAPYAR	IMNVIGEPIDER	IMNVIGEPIDER + Oxidation M2	FTQAGSEVSALLGR	AHGGYSVFCGVGER + Carbamidomethyl C9	AALVFGQMNEPPGAR	AALVFGQMNEPPGAR + Oxidation M8
8926	C15	4	gi|120503186	Phakopsora pachyrhizi		ATP synthase beta	transport	Puccinia graminis f. sp. tritici	2e-105	509	100	3	IGLLGGAGVGK	VVDLLAPYAR	IMNVIGEPIDER	IMNVIGEPIDER + Oxidation M2	FTQAGSEVSALLGR	TVFIQELINNVAK	AHGGYSVFCGVGER + Carbamidomethyl C9	AALVFGQMNEPPGAR	AALVFGQMNEPPGAR + Oxidation M8	IPSAVGYQPTLSTDMGGMQER	IPSAVGYQPTLSTDMGGMQER + Oxidation M15	IPSAVGYQPTLSTDMGGMQER + Oxidation M15, M18	EGNDLYHEMIETGVIQLNNDK	EGNDLYHEMIETGVIQLNNDK + Oxidation M9	TREGNDLYHEMIETGVIQLNNDK + Oxidation M11
8926	C21		gi|120503186	Phakopsora pachyrhizi		ATP synthase beta				396	100	3	IGLLGGAGVGK	VVDLLAPYAR	IMNVIGEPIDER + Oxidation M2	FTQAGSEVSALLGR	VALTGLTLAEYFR	TVFIQELINNVAK	AHGGYSVFCGVGER + Carbamidomethyl C9	AALVFGQMNEPPGAR	AALVFGQMNEPPGAR + Oxidation M8	IPSAVGYQPTLSTDMGGMQER	IPSAVGYQPTLSTDMGGMQER + Oxidation M15	IPSAVGYQPTLSTDMGGMQER + Oxidation M15, M18	EGNDLYHEMIETGVIQLNNDK + Oxidation M9	TREGNDLYHEMIETGVIQLNNDK + Oxidation M11
8926	C7		gi|120503186	Phakopsora pachyrhizi		ATP synthase beta				103	99.524	3	IGLLGGAGVGK	VVDLLAPYAR	IMNVIGEPIDER + Oxidation M2	FTQAGSEVSALLGR	AHGGYSVFCGVGER + Carbamidomethyl C9	AALVFGQMNEPPGAR	AALVFGQMNEPPGAR + Oxidation M8	IPSAVGYQPTLSTDMGGMQER + Oxidation M15	IPSAVGYQPTLSTDMGGMQER + Oxidation M15, M18
8926	C9		gi|120503186	Phakopsora pachyrhizi		ATP synthase beta				325	100	3	IGLLGGAGVGK	VVDLLAPYAR	IMNVIGEPIDER + Oxidation M2	FTQAGSEVSALLGR	AHGGYSVFCGVGER + Carbamidomethyl C9	AALVFGQMNEPPGAR			IPSAVGYQPTLSTDMGGMQER	IPSAVGYQPTLSTDMGGMQER + Oxidation M15	IPSAVGYQPTLSTDMGGMQER + Oxidation M15, M18	VWECLGRIMNVIGEPIDER	EGNDLYHEMIETGVIQLNNDK + Oxidation M9	TREGNDLYHEMIETGVIQLNNDK	TREGNDLYHEMIETGVIQLNNDK + Oxidation M11
8926	C13		gi|290905619	Melampsora medusae f. sp. tremuloidis	gi|120503186	ATP synthase beta				233	100	1	IGLLGGAGVGK	VVDLLAPYAR	TIAMDGTEGLVR	TIAMDGTEGLVR + Oxidation M4	IMNVIGEPIDER	IMNVIGEPIDER + Oxidation M2	FTQAGSEVSALLGR	AHGGYSVFCGVGER + Carbamidomethyl C9	AALVFGQMNEPPGAR	AALVFGQMNEPPGAR + Oxidation M8	VIDTGAPIQVPVGPECLGR	VIDTGAPIQVPVGPECLGR + Carbamidomethyl C16	IPSAVGYQPTLSTDMGGMQER	IPSAVGYQPTLSTDMGGMQER + Oxidation M15	IPSAVGYQPTLSTDMGGMQER + Oxidation M15, M18
8926	C15		gi|290905619	Melampsora medusae f. sp. tremuloidis	gi|120503186	ATP synthase beta				527	100	1	IGLLGGAGVGK	VVDLLAPYAR	TIAMDGTEGLVR	TIAMDGTEGLVR + Oxidation M4	IMNVIGEPIDER	IMNVIGEPIDER + Oxidation M2	FTQAGSEVSALLGR	TVFIQELINNVAK	AHGGYSVFCGVGER + Carbamidomethyl C9	AALVFGQMNEPPGAR	AALVFGQMNEPPGAR + Oxidation M8	VIDTGAPIQVPVGPECLGR	VIDTGAPIQVPVGPECLGR + Carbamidomethyl C16	IPSAVGYQPTLSTDMGGMQER	IPSAVGYQPTLSTDMGGMQER + Oxidation M15	IPSAVGYQPTLSTDMGGMQER + Oxidation M15, M18
8926	C21		gi|290905619	Melampsora medusae f. sp. tremuloidis	gi|120503186	ATP synthase beta				420	100	1	IGLLGGAGVGK	VVDLLAPYAR	TIAMDGTEGLVR + Oxidation M4	IMNVIGEPIDER + Oxidation M2	FTQAGSEVSALLGR	VALTGLTLAEYFR	TVFIQELINNVAK	AHGGYSVFCGVGER + Carbamidomethyl C9	AALVFGQMNEPPGAR	AALVFGQMNEPPGAR + Oxidation M8	VIDTGAPIQVPVGPECLGR	VIDTGAPIQVPVGPECLGR + Carbamidomethyl C16	IPSAVGYQPTLSTDMGGMQER	IPSAVGYQPTLSTDMGGMQER + Oxidation M15	IPSAVGYQPTLSTDMGGMQER + Oxidation M15, M18
8926	C3		gi|290905619	Melampsora medusae f. sp. tremuloidis		ATP synthase beta				109	96.329	1	IGLLGGAGVGK	VVDLLAPYAR	TIAMDGTEGLVR + Oxidation M4	IMNVIGEPIDER + Oxidation M2	FTQAGSEVSALLGR	AHGGYSVFCGVGER + Carbamidomethyl C9	AALVFGQMNEPPGAR + Oxidation M8	VIDTGAPIQVPVGPECLGR + Carbamidomethyl C16	IPSAVGYQPTLSTDMGGMQER + Oxidation M15, M18
8926	C7		gi|290905619	Melampsora medusae f. sp. tremuloidis	gi|120503186	ATP synthase beta				118	99.524	1	IGLLGGAGVGK	VVDLLAPYAR	TIAMDGTEGLVR	TIAMDGTEGLVR + Oxidation M4	IMNVIGEPIDER + Oxidation M2	FTQAGSEVSALLGR	AHGGYSVFCGVGER + Carbamidomethyl C9	AALVFGQMNEPPGAR	AALVFGQMNEPPGAR + Oxidation M8	VIDTGAPIQVPVGPECLGR + Carbamidomethyl C16	IPSAVGYQPTLSTDMGGMQER + Oxidation M15	IPSAVGYQPTLSTDMGGMQER + Oxidation M15, M18
8926	C9		gi|290905619	Melampsora medusae f. sp. tremuloidis	gi|120503186	ATP synthase beta				365	100	1	IGLLGGAGVGK	VVDLLAPYAR	TIAMDGTEGLVR	TIAMDGTEGLVR + Oxidation M4	IMNVIGEPIDER + Oxidation M2	FTQAGSEVSALLGR	AHGGYSVFCGVGER + Carbamidomethyl C9	AALVFGQMNEPPGAR	AALVFGQMNEPPGAR + Oxidation M8	VIDTGAPIQVPVGPECLGR + Carbamidomethyl C16	IPSAVGYQPTLSTDMGGMQER + Oxidation M15	IPSAVGYQPTLSTDMGGMQER + Oxidation M15, M18
18622-2	E9		gi|120503186	Phakopsora pachyrhizi		ATP synthase beta				325	100	3	IGLLGGAGVGK	VVDLLAPYAR	IMNVIGEPIDER	FTQAGSEVSALLGR	VALTGLTLAEYFR	TVFIQELINNVAK	AHGGYSVFCGVGER + Carbamidomethyl C9	AALVFGQMNEPPGAR	AALVFGQMNEPPGAR + Oxidation M8	IPSAVGYQPTLSTDMGGMQER + Oxidation M15	IPSAVGYQPTLSTDMGGMQER + Oxidation M15, M18	EGNDLYHEMIETGVIQLNNDK + Oxidation M9	TREGNDLYHEMIETGVIQLNNDK + Oxidation M11
18622-2	E11		gi|120510094	Phakopsora pachyrhizi		ATP synthase beta				146	100	5	LVPLKDTIESFK	IVGQEHYDIATAIQK	GISELGIYPAVDPLDSK	FMSQPFAVAEVFTGLEGR	FMSQPFAVAEVFTGLEGR + Oxidation M2	IPSAVGYQPTLSTDMGGMQER + Oxdiation M15	IPSAVGYQPTLSTDMGGMQER + Oxdiation M15, M18	GILAGQHDHLPESAFYMVGAIDDVK + Oxidation M7
18622-2	E9		gi|290905619	Melampsora medusae f. sp. deltoidis	gi|120503186	ATP synthase beta				354	100	1	IGLLGGAGVGK	VVDLLAPYAR	TIAMDGTEGLVR + Oxidation M4	IMNVIGEPIDER + Oxidation M2	FTQAGSEVSALLGR	VALTGLTLAEYFR	TVFIQELINNVAK	AHGGYSVFCGVGER + Carbamidomethyl C9	AALVFGQMNEPPGAR	AALVFGQMNEPPGAR + Oxidation M8	VIDTGAPIQVPVGPECLGR	VIDTGAPIQVPVGPECLGR + Carbamidomethyl C16	IPSAVGYQPTLSTDMGGMQER + Oxidation M15	IPSAVGYQPTLSTDMGGMQER + Oxidation M15, M18
18622	A15	1	gi|120534714	Phakopsora pachyrhizi		ATP synthase gamma	transport	Puccinia graminis f. sp. tritici	2e-39	167	100	2	VLYVVISSDK	AYGQANGIVFK	GLCGGIHSSVSK + Carbamidomethyl C3	ESSIEEEFGTTGSVANDNKK
18601	C9	1	gi|161641605	Sporobolomyces roseus		ATPase delta	transport	Puccinia graminis f. sp. tritici	8e-35	81	99.981	5	SDVVVCSK	NLFEVLADNGR
8926	D15	2	gi|120425987	Uromyces appendiculatus	gi|120515008	beta tubulin	structural	Puccinia graminis f. sp. tritici	2e-73	252	100	3	IREEFPDR	FPGQLNSDLR	LAVNMVPFPR + Oxidation M5	FPGQLNSDLRK	MMATFSVVPSPK + Oxidation M1, M2	ISVYYNEVAANK	AVLIDLEPGTMDSVR + Oxidation M11	ISVYYNEVAANKYVPR	GHYTEGAELVDSVLDVVR	GHYTEGAELVDSVLDVVRK
8926	D9		gi|120425987	Uromyces appendiculatus	gi|120515008	beta tubulin				220	100	3	IREEFPDR	LAVNMVPFPR	FPGQLNSDLR	LAVNMVPFPR + Oxidation M5	FPGQLNSDLRK	MMATFSVVPSPK + Oxidation M1, M2	ISVYYNEVAANK	AVLIDLEPGTMDSVR + Oxidation M11
8926	D15		gi|120515008	Phakopsora pachyrhizi	gi|1463E01	beta tubulin				175	100	1	GTTDLQLER	APPQFIIHHS	ISVYYNEVAANK	AVLIDLEPGTMDSVR + Oxidation M11	ISVYYNEVAANKYVPR	GHYTEGAELVDSVLDVVR
8926	D9		gi|120515008	Phakopsora pachyrhizi		beta tubulin				146	100	1	GTTDLQLER	APPQFIIHHS	ISVYYNEVAANK	AVLIDLEPGTMDSVR + Oxidation M11	EIVHLQTGQCGNQIGAK + Carbamidomethyl C10	FWEVVCDEHGIATDGQYK + Carbamidomethyl C6
8220	G7		gi|120509207	Phakopsora pachyrhizi		catalase				332	100	1	FPHFIHTQK	FQHGYSGHTFK	GELHYVQIHLR	FSTVGGESGSADTAR	DPAKFPHFIHTQK	FSTVGGESGSADTARDPR	FINEKGELHYVQIHLR	DGATYTTSNGAPCTEPYEAQR + Carbamidomethyl C13	EKDGATYTTSNGAPCTEPYEAQR + Carbamidomethyl C15	GAGAHGYLEITHDLSDICSADIFKK + Carbamidomethyl C18
8220	G15		gi|120515659	Phakopsora pachyrhizi		catalase				260	100	2	VFDEGAKER	EFPLRPFGK	LFSYPDTHR	HEVFLGEAQR	FQHGYSGHTFK	GELHYVQIHLR	FINEKGELHYVQIHLR	LGVNYQQLPVNAPSKPPANFQR
8220	G19		gi|120523069	Phakopsora pachyrhizi		catalase				124	100	4	EKVLLLNCFMNLSEK + Carbamidomethyl C8, Oxidation M10	FVNAIVGHLGAVTKPEIIDR	LGVNYQQLPVNAPSKPPANFQR
8220	G9	4	gi|120527236	Phakopsora pachyrhizi	gi|1456H06	catalase	defense	Taiwanofungus camphoratus	4e-105	852	100	2	YNILDLTK	VFDEGAKER	EFPLRPFGK	LFSYPDTHR	HEVFLGEAQR	FRYNILDLTK	GELHYVQIHLR	QLSIFAAVDATLGKR + Gln-->pyro-Glu (Nterm Q0)	QLSIFAAVDATLGKR	IWSHKEFPLRPFGK	ITELDFEQPNALWNK	FINEKGELHYVQIHLR	FVNAIVGHLGAVTKPEIIDR	LAGENPDYSIQDLFEAIEKK	EYPTWSCYVQTMTPAQAEK + Carbamidomethyl C7	EYPTWSCYVQTMTPAQAEK + Carbamidomethyl C7, Oxidation M12	LGVNYQQLPVNAPSKPPANFQR
18622	E1		gi|120515659	Phakopsora pachyrhizi		catalase				172	100	2	VFDEGAKER	EFPLRPFGK	LFSYPDTHR	HEVFLGEAQR	FQHGYSGHTFK	GELHYVQIHLR	LGVNYQQLPVNAPSKPPANFQR
18622-2	A21		gi|120515659	Phakopsora pachyrhizi		catalase				375	100	2	YNILDLTK	VFDEGAKER	EFPLRPFGK	LFSYPDTHR	HEVFLGEAQR	FRYNILDLTK	FQHGYSGHTFK	GELHYVQIHLR	FINEKGELHYVQIHLR	GIPDGYRFQHGYSGHTFK	EYPTWSCYVQTMTPAQAEK + Carbamidomethyl C7	LGVNYQQLPVNAPSKPPANFQR
8926	A15	1	gi|290902725	Melampsora medusae f. sp. deltoidis		cell division cycle protein cdc48	cell cycle/transport	Melampsora larici-populina	7e-154	214	100	5	DVFDKAR	GVLFYGPPGTGK	FALGTSNPSALR	AAAPCVMFLMN + Carbamidomethyl C5, Oxidation M7	VVSQLLTLMDGLK + Oxidation M9	AIANECQANFISIK + Carbamidomethyl C6	QELQETVQYPVEHPEK	VKQELQETVQYPVEHPEK
8141	C1		gi|120500208	Phakopsora pachyrhizi		citrate synthase				238	100	2	VPEFINK	MIDAFPR + Oxidation M1	VPSQEQVK	EFQSDLAER	LGDIQVSHVFGGMR	SIHEELSEIIPER	SMLWDPSVLDSEEGIR + Oxidation M2	VPSQEQVKEFQSDLAER	STLEDSLDLAAMTYPIAAR + Oxidation M12	SIHEELSEIIPERLELAK	DLSWNYAQQIGMGDSHGFIEAVR + Oxidation M12	DRDLSWNYAQQIGMGDSHGFIEAVR + Oxidation M14
8141	C3		gi|120515109	Phakopsora pachyrhizi		citrate synthase				143	100	2	KTDYWK	MIDAFPR + Oxidation M1	VPSQEQVK	EFQSDLAER	LGDIQVSHVFGGMR	SIHEELSEIIPER	VPSQEQVKEFQSDLAER	STLEDSLDLAAMTYPIAAR	STLEDSLDLAAMTYPIAAR + Oxidation M12	SIHEELSEIIPERLELAK
18622	D7		gi|120500208	Phakopsora pachyrhizi		citrate synthase				174	100	2	VPEFINK	MIDAFPR + Oxidation M1	VPSQEQVK	FAAAYSAGVK	SNKSSHLLR	EFQSDLAER	YKGGASSIPAIK	LGDIQVSHVFGGMR + Oxidation M13	SIHEELSEIIPER	KLGDIQVSHVFGGMR + Oxidation M14	VPSQEQVKEFQSDLAER	STLEDSLDLAAMTYPIAAR	STLEDSLDLAAMTYPIAAR + Oxidation M12
18622	D9	2	gi|120500208	Phakopsora pachyrhizi	gi|1455D09	citrate synthase	metabolism	Puccinia graminis f. sp. tritici	4e-133	546	100	2	VPEFINK	MIDAFPR + Oxidation M1	VPSQEQVK	FAAAYSAGVK	SNKSSHLLR	EFQSDLAER	YKGGASSIPAIK	LGDIQVSHVFGGMR	LGDIQVSHVFGGMR + Oxidation M13	SIHEELSEIIPER	KLGDIQVSHVFGGMR + Oxidation M14	VPSQEQVKEFQSDLAER	STLEDSLDLAAMTYPIAAR + Oxidation M12
18622	E7		gi|120501674	Phakopsora pachyrhizi		citrate synthase				98	99.729	2	VPEFINK	MIDAFPR	FAAAYSAGVK	EFQSDLAER	LGDIQVSHVFGGMR + Oxidation M13	SIHEELSEIIPER
8017	A13		gi|283987660	Microbotryum violaceum		cyclophilin				83	99.999	1	FADENFSIK
8017	A15		gi|283987660	Microbotryum violaceum		cyclophilin				79	99.996	1	FADENFSIK
8773	F1	3	gi|169738476	Uromyces appendiculatus		cyclophilin	protein fate	Puccinia graminis f. sp. tritici	9e-52	118	99.995	6	LYDDVVPK	IVFKLYDDVVPK	VMESYGNPSGKTNAVVENC + Carbamidomethyl C19	ADPVRPHIMSNCYFTVAVK + Carbamidomethyl C12	ADPVRPHIMSNCYFTVAVKGQPIGR	HVVFGEVVEGYNEVVKVMESYGNPSGK
8926	H21		gi|283987660	Microbotryum violaceum		cyclophilin				75	99.992	1	FADENFSIK
18601	A3		gi|283987660	Microbotryum violaceum		cyclophilin				58	99.568	1	FADENFSIK
1525-2	D9		gi|283987660	Microbotryum violaceum		cyclophilin				93	99.998	1	MSSPRLL	SASSRPAR	FADENFSIK
8141	A9		gi|120506151	Phakopsora pachyrhizi		cytochrome C				136	100	6	IFKAVEI	SVISILNK	ANVVAYLK	KGEIVGDAK	TGASLFQTR	DRANVVAYLK	VGPNLHGLFGR	VGPNLHGLFGRK	GITWGEETLMEYLIDPR + Oxidation M10
8141	A7		gi|120521145	Phakopsora pachyrhizi		cytochrome C				161	100	3	KYIPGTK	ANVVAYLK	MVFAGLKK + Oxidation M1	KGEIVGDAK	TGASLFQTR	DRANVVAYLK	VGPNLHGLFGR	VGPNLHGLFGRK	GITWGEETLMEYLIDPR + Oxidation M10
18601	B3	1	gi|120521145	Phakopsora pachyrhizi		cytochrome C	energy/transport	Puccinia graminis f. sp. tritici	4e-43	428	100	3	ANVVAYLK	MVFAGLKK	MVFAGLKK + Oxidation M1	KGEIVGDAK	TGASLFQTR	DRANVVAYLK	VGPNLHGLFGR	VGPNLHGLFGRK	TGSATGYSYTEANVK	TGSATGYSYTEANVKK
2877	H9	2	gi|120501612	Phakopsora pachyrhizi	gi|1483A04	cytochrome C oxidase subunit	energy/transport	Aspergillus niger	4e-13	144	100	2	LLRSTIR	FFEGVQDLFELQR	GLNNCFAYDLVPAVSTVEAALK + Carbamidomethyl C5
8141	H19		gi|120527673	Phakopsora pachyrhizi		cytochrome C oxidase subunit				114	100	4	FEILAR	MEGHNPFDR + Oxidation M1	TPLQVTHMGTLENPVK + Oxidation M8
1525	H9		gi|118188717	Ustilago maydis		cytochrome C peroxidase				155	100	2	IPWRPGR	LPDGDKGPDHLR	DVTADKCTPDGR + Carbamidomethyl C7	GPDHLRYIFYK	MGFNDQEIVALSGAHALGR	MGFNDQEIVALSGAHALGR + Oxidation M1
8017	D19	1	gi|118188717	Ustilago maydis		cytochrome C peroxidase	defense	Neurospora crassa	6e-73	195	100	2	IPWRPGR	LPDGDKGPDHLR	DVTADKCTPDGR + Carbamidomethyl C7	GPDHLRYIFYK	MGFNDQEIVALSGAHALGR	MGFNDQEIVALSGAHALGR + Oxidation M1
8017	D21		gi|118188717	Ustilago maydis		cytochrome C peroxidase				131	100	2	IPWRPGR	LPDGDKGPDHLR	DVTADKCTPDGR + Carbamidomethyl C7	GPDHLRYIFYK	MGFNDQEIVALSGAHALGR	MGFNDQEIVALSGAHALGR + Oxidation M1
2877	E1		gi|120518530	Phakopsora pachyrhizi		cytoplasm protein				337	100	5	IVANFK	SYLTYLK	LQSTTFDKK	AHLQSSNPDR	EDGTTPYFSFWK	TDAITGDELCSDAFK + Carbamidomethyl C14	DYEFFVGESMNPDGMVALLNYR + Oxidation M10	DYEFFVGESMNPDGMVALLNYR + Oxidation M10, M15	IVANFKDYEFFVGESMNPDGMVALLNYR + Oxidation M16	IVANFKDYEFFVGESMNPDGMVALLNYR + Oxidation M16, M21	GEVDIGANASAEEQTEELADGAQTVNNLVHTFR	EGEVDIGANASAEEQTEELADGAQTVNNLVHTFR
3187	D13		gi|120518530	Phakopsora pachyrhizi		cytoplasm protein				285	100	5	EAQEAAKK	SYLTYLK	LQSTTFDK	KSYLTYLK	LQSTTFDKK	AHLQSSNPDR	VAAFEKEAQEAAK
3187	D15	2	gi|120518530	Phakopsora pachyrhizi		cytoplasm protein	unknown	Puccinia graminis f. sp. tritici	1e-62	313	100	5	SYLTYLK	KSYLTYLK	LQSTTFDKK	AHLQSSNPDR	VAAFEKEAQEAAK
8017	A1	1	gi|120522633	Phakopsora pachyrhizi		deoxyuridine 5'-triphosphate nucleotidohydrolase	metabolism	Magnaporthe oryzae	9e-37	416	100	1	DITITKR	IAQLVIER	LSAGYDLYSSK	FGISTGAGVIDEDYR	EVVPTDIAIAVPSSTYGR	SREVVPTDIAIAVPSSTYGR
8017	A3		gi|120527913	Phakopsora pachyrhizi		deoxyuridine 5'-triphosphate nucleotidohydrolase				317	100	1	DITITKR	IAQLVIER	LSAGYDLYSSK	FGISTGAGVIDEDYR	EVVPTDIAIAVPSSTYGR	SREVVPTDIAIAVPSSTYGR
8926	F3	1	gi|120523312	Phakopsora pachyrhizi		dienelactone hydrolase	metabolism	Melampsora larici-populina	2e-78	243	100	6	FPIDFQK	GHGPELVIPK	VGAVSHPSLLK	SFVETVNWFK	NPEDIKDLLEK	NYYPGATHGFGCR + Carbamidomethyl C12	ADLSKPSEKEAFDK	AILIFPDVYGVELK	VTDEILGDGKYKPGYK	SNVPMLINSCEVDQRFPIDFQK + Carbamidomethyl C10, Oxidation M5
1524	C9		gi|145280856	Puccinia striiformis		electron transport flavoprotein alpha				94	100	1	HSMNPFDEIAVEEAIR	HSMNPFDEIAVEEAIR + Oxidation M3	TGLAMGADEGILVEMARR
8141	G9		gi|120499688	Phakopsora pachyrhizi		electron transport flavoprotein alpha				169	100	2	SSAVQTQR	SFTHFIGGQSSVTK	IASLLDVSQVSDVMK	IASLLDVSQVSDVMK + Oxidation M14
8141	G7	2	gi|120523715	Phakopsora pachyrhizi		electron transport flavoprotein alpha	transport	Puccinia graminis f. sp. tritici	3e-56	200	100	3	SSAVQTQR	SERPELGSANR	TDGIKEAIESAK	SFTHFIGGQSSVTK	IASLLDVSQVSDVMK + Oxidation M14
8141	H1		gi|254166258	Melampsora larici-populina		electron transport flavoprotein alpha				192	100	1	GGQEVLR	TIDYAVK	VLVPIKR	KGGQEVLR	YASLPNIMK + Oxidation M8	IESITLLTITSNKK	HSMNPFDEIAVEEAIR + Oxidation M3
18601	D21	2	gi|12050943	Phakopsora pachyrhizi		elongation factor 1-alpha	protein synthesis	Puccinia graminis f. sp. tritici	4e-119	497	100	1	YEEICK + Carbamidomethyl C5	QLIVAINK + Gln-->pyro-Glu (Nterm Q0)	TIEKFEK	ETSNFVKK	STTTGHLIYK	YAWVLDKLK	EHALLAYTLGVR	YFVTVIDAPGHR	GHINVVVIGHVDSGK	YEEICKETSNFVK + Carbamidomethyl C5	STTTGHLIYKCGGIDK + Carbamidomethyl C11	YFVTVIDAPGHRDFIK	TLLDAIDAIEPPSRPTDKPLR
18601	E3		gi|120511437	Phakopsora pachyrhizi		elongation factor 1-alpha				441	100	1	QLIVAINK + Gln-->pyro-Glu (Nterm Q0)	TIEKFEK	TLLDAIDAIE	STTTGHLIYK	EHALLAYTLGVR	YFVTVIDAPGHR	GHINVVVIGHVDSGK	YEEICKETSNFVK + Carbamidomethyl C5	STTTGHLIYKCGGIDK + Carbamidomethyl C11	YFVTVIDAPGHRDFIK
18601	D19		gi|120528346	Phakopsora pachyrhizi		elongation factor 1-alpha				155	99.998	2	FDTLLEK	LPLQDVYK	RGNVCGDTK + Carbamidomethyl C5	IGGIGTVPVGR	AGMVVTFAPSNVTTEVK	AGMVVTFAPSNVTTEVK + Oxidation M3	TLLDAIDAIEPPSRPTDKPLR	SVEMHHEQLEAGLPGDNVGFNVK	SVEMHHEQLEAGLPGDNVGFNVK + Oxidation M4
1525-2	A11		gi|120520943	Phakopsora pachyrhizi		elongation factor 1-alpha				228	100	1	ETSNFVK	QLIVAINK + Gln-->pyro-Glu (Nterm Q0)	YAWVLDK	QLIVAINK	LPLSDVYK	ETSNFVKK	STTTGHLIYK	EHALLAYTLGVR	YFVTVIDAPGHR	GHINVVVIGHVDSGK	YFVTVIDAPGHRDFIK	TLLDAIDAIEPPSRPTDKPLR
1525-2	A9		gi|120520943	Phakopsora pachyrhizi		elongation factor 1-alpha				327	100	1	ETSNFVK	QLIVAINK + Gln-->pyro-Glu (Nterm Q0)	YAWVLDK	QLIVAINK	STTTGHLIYK	EHALLAYTLGVR	YFVTVIDAPGHR	GHINVVVIGHVDSGK	YFVTVIDAPGHRDFIK	TLLDAIDAIEPPSRPTDKPLR
2877	E11		gi|120535387	Phakopsora pachyrhizi		elongation factor 1-beta				101	99.886	3	LVPVGYGVR	ELSSYGPPK	SIEQDGLVWGLSK	SVVTLDVKPWDDETDMAELEK	SVVTLDVKPWDDETDMAELEK + Oxidation M16	VSLDELQETIAGFEDYVQSSDVQAMQK + Oxidation M25
2877	E9	2	gi|120535387	Phakopsora pachyrhizi		elongation factor 1-beta	protein synthesis	Puccinia graminis f. sp. tritici	3e-66	333	100	3	KYPNSSR	WWSHIK	LVPVGYGVR	ELSSYGPPK	SIEQDGLVWGLSK	SWENEHSSLPGEK	SVVTLDVKPWDDETDMAELEK	SVVTLDVKPWDDETDMAELEK + Oxidation M16	VSLDELQETIAGFEDYVQSSDVQAMQK + Oxidation M25
3187	D21		gi|120499483	Phakopsora pachyrhizi		elongation factor 1-beta				283	100	3	KYPNSSR	WWSHIK	ELSSYGPPK	SYIEGYAPSQADVVVFSAIASSPDAK
3187	D19		gi|120535387	Phakopsora pachyrhizi		elongation factor 1-beta				301	100	3	KYPNSSR	LVPVGYGVR	ELSSYGPPK	SIEQDGLVWGLSK	SWENEHSSLPGEK	SWENEHSSLPGEKK	SVVTLDVKPWDDETDMAELEK
8141	E19		gi|290900222	Melampsora medusae f. sp. deltoidis		enolase				100	99.999	2	YDLDFKNPK	IALDVASSEFYK	MGTETYHALKGVIK + Oxidation M1	VKIALDVASSEFYK
8141	E13		gi|66651712	Uromyces viciae-fabae		enolase				132	100	4	AIDDFLIK	DGKYDLDFK	YDLDFKNPK	IALDVASSEFYK	VKIALDVASSEFYK	EIVCNPRSQVQNR + Carbamidomethyl C4	SGETEDTTIADITVGLGVGQIK
8141	E15	3	gi|66651712	Uromyces viciae-fabae		enolase	energy	Cryptococcus neoformans	4e-167	159	100	4	AIDDFLIK	DGKYDLDFK	YDLDFKNPK	IALDVASSEFYK	VKIALDVASSEFYK	EIVCNPRSQVQNR + Carbamidomethyl C4	SGETEDTTIADITVGLGVGQIK
8141	E21		gi|66651712	Uromyces viciae-fabae		enolase				92	99.996	4	AIDDFLIK	DGKYDLDFK	YDLDFKNPK	IALDVASSEFYK	EIVCNPRSQVQNR + Carbamidomethyl C4
8141	E7		gi|66651712	Uromyces viciae-fabae		enolase				88	99.998	4	AIDDFLIK	IALDVASSEFYK	EIVCNPRSQVQNR + Carbamidomethyl C4
8141	E9		gi|66651712	Uromyces viciae-fabae		enolase				86	99.993	4	AIDDFLIK	YDLDFKNPK	IALDVASSEFYK	EIVCNPRSQVQNR + Carbamidomethyl C4
8141	C21		gi|120515155	Phakopsora pachyrhizi		fumarate reductase				68	99.455	3	VAADSASSYLLR	LGGSSLLGCVVFGR + Carbamidomethyl C9	KPIPGLYASGEVAGGVHGVNR
8141	C21		gi|254157303	Melampsora larici-populina	gi|120515155	fumarate reductase				103	99.455	2	FLAAEALR	NEPDAKVK	FVDELGHR	MWENNKFPIR + Oxidation M1	LGGSSLLGCVVFGR	LGGSSLLGCVVFGR + Carbamidomethyl C9	STFNDYIEVASGK	GVGGILLDNEGNRFVDELGHR
8220	F13		gi|1482D08	Phakopsora pachyrhizi		fumarate reductase				282	100	3	FLAAEALR	YRPELLK	LGGHTYER	SFFDDTKR	NPFFGGNSTK	ELARDDLIK	GVGGILLNNER	VSRLGGHTYER	MTLEIGGAGIDLEK	DSSGAVTGVEYEFDGKK	VQVHPTGLVDPNEPDAK	GANLLVLDKNPFFGGNSTK	FTENGPVILATGGYAADFSPDGLLAK
8220	F15		gi|1482D08	Phakopsora pachyrhizi		fumarate reductase				316	100	3	FLAAEALR	YRPELLK	LGGHTYER	SFFDDTKR	GVGGILLNNER	MTLEIGGAGIDLEK + Oxidation M1	DSSGAVTGVEYEFDGKK	VQVHPTGLVDPNEPDAK	GANLLVLDKNPFFGGNSTK
8220	F19		gi|1482D08	Phakopsora pachyrhizi		fumarate reductase				127	100	3	GVGGILLNNER	DSSGAVTGVEYEFDGK	DSSGAVTGVEYEFDGKK	VQVHPTGLVDPNEPDAK	GANLLVLDKNPFFGGNSTK
8220	G3	3	gi|1482D08	Phakopsora pachyrhizi		fumarate reductase	energy	Puccinia graminis f. sp. tritici	9e-58	535	100	3	FLAAEALR	YRPELLK	LGGHTYER	SFFDDTKR	ELARDDLIK	GVGGILLNNER	SAEAVNWLQDK	MTLEIGGAGIDLEK	MTLEIGGAGIDLEK + Oxidatoin M1	DSSGAVTGVEYEFDGK	DSSGAVTGVEYEFDGKK	VQVHPTGLVDPNEPDAK	GANLLVLDKNPFFGGNSTK	FTENGPVILATGGYAADFSPDGLLAK
8220	G1		gi|254151033	Melampsora larici-populina		fumarate reductase				296	100	2	FLAAEALR	FVDELGHR	GVGGILLDNEGNR	MWENNKFPIR	MWENNKFPIR + Oxidation M1	VQVHPTGLVDPNEPDAK	GVGGILLDNEGNRFVDELGHR
18622-2	A9		gi|254151033	Melampsora larici-populina		fumarate reductase				225	100	2	FLAAEALR	FVDELGHR	GVGGILLDNEGNR	MWENNKFPIR + Oxidation M1	LGGSSLLGCVVFGR + Carbamidomethyl C9	PTTNGDHCTGDGQK	DYVTGKMWENNK + Oxidation M7	LKSTFNDYIEVASGK	VQVHPTGLVDPNEPDAK	GVGGILLDNEGNRFVDELGHR
8926	F15	2	gi|120515849	Phakopsora pachyrhizi	gi|120514285	glucose-regulated protein	protein fate/defense	Puccinia graminis f. sp. tritici	1e-147	379	100	3	VMEHFIK	VMEHFIK + Oxidation M2	DLSETLTR	FTDADVQR	TLSSQQSAR	ETAEAYLGR	KFTDADVQR	TMKPVEQVLK	TMKPVEQVLK + Oxidation M2	DAGTISGLNVLR	MRETAEAYLGR	MRETAEAYLGR + Oxidation M1	TFTPEEVSAMVLGK	TFTPEEVSAMVLGK + Oxidation M10	NQAASNPTNTIYDAK	IVNEPTAAAIAYGLDK	KGDKPVIQVEILGEK	RTFTPEEVSAMVLGK + Oxidation M11	VTHAVVTVPAYFNDAQR	KVTHAVVTVPAYFNDAQR
8926	F19		gi|120515849	Phakopsora pachyrhizi		glucose-regulated protein				172	99.994	3	DLSETLTR	FTDADVQR	ETAEAYLGR	TMKPVEQVLK + Oxidation M2	DAGTISGLNVLR	MRETAEAYLGR + Oxidation M1	TFTPEEVSAMVLGK + Oxidation M10	NQAASNPTNTIYDAK	KGDKPVIQVEILGEK	VTHAVVTVPAYFNDAQR	KVTHAVVTVPAYFNDAQR
1524	B3	1	gi|120517992	Phakopsora pachyrhizi		glutamine synthetase	metabolism	Puccinia graminis f. sp. tritici	4e-98	397	100	4	DIVEAHYK	RPASNIDPYR	VTGIIIETTLLH	VFARDIVEAHYK	HVEATGQGYLEDR	HETGHIGCFSSGVGNR + Carbamidomethyl C8	HNEHIAVYGEDNDMR	HNEHIAVYGEDNDMR + Oxidation M14	RHNEHIAVYGEDNDMR + Oxidation M15
8017	B1	1	gi|120497372	Phakopsora pachyrhizi		glutaredoxin-1	defense/transport	Schizosaccharomyces japonicus	2e-20	323	100	2	SYCPYCK + Carbamidomethyl C3, C6	TVPSIFINK	SYCPYCKK + Carbamidomethyl C3, C6	TVPSIFINKK	HIGGNSDLQELK	AVETLAQSGVSSPK	KAVETLAQSGVSSPK	VIQLDEVSDGESQHEYLK	VIQLDEVSDGESQHEYLKEK
8017	B3		gi|120497372	Phakopsora pachyrhizi		glutaredoxin-1				188	100	2	SYCPYCK + Carbamidomethyl C3, C6	TVPSIFINK	TVPSIFINKK	HIGGNSDLQELK	AVETLAQSGVSSPK	KAVETLAQSGVSSPK	VIQLDEVSDGESQHEYLK	VIQLDEVSDGESQHEYLKEK
8141	H9	1	gi|290909479	Melampsora occidentalis		glutathione S-transferase	defense	Melampsora larici-populina	2e-115	61	99.446	2	QDWLVGGK	IPTIIDHK
18622	D15	2	gi|290900108	Melampsora medusae f. sp. deltoidis		glyceraldehyde-3-phosphate dehydrogenase	metabolism	Puccinia graminis f. sp. tritici	6e-95	370	100	4	VPTADVSVVDLTVR	SGADYVVESTGVFTTK	YGIVEGLMTTVHATTATQK + Oxidation M8	ETVVSNASCTTNCLAPLAKVIHDK + Carbamidomethyl C9	VIHDKYGIVEGLMTTVHATTATQK + Oxidation M13
1525-2	F1		gi|120428162	Uromyces appendiculatus		glyceraldehyde-3-phosphate dehydrogenase				68	97.205	4	VPTADVSVVDLTVR	LVSWYDNEWGYSR	DYVVESTGVFTTKEK	GILGYTDEDLVSTDFVGDSHSSIFDAK
1525-2	F11		gi|169739158	Uromyces appendiculatus		glyceraldehyde-3-phosphate dehydrogenase				259	100	5	AASEGPLK	LTGMAFR + Oxidation M4	LWLECNVVKK + Carbamidomethyl C5	VPTADVSVVDLTVR	LVSWYDNEWGYSR	GILGYTDEDLVSTDFVGDSHSSIFDAK
1525-2	F3		gi|254159417	Melampsora larici-populina		glyceraldehyde-3-phosphate dehydrogenase				82	99.828	5	VPTADVSVVDLTVR	VIPDLNGKLTGMAFR	LVSWYDNEWGYSR	RSPQIIDDLSFLQVLS
1525-2	F9		gi|282811836	Puccinia triticina		glyceraldehyde-3-phosphate dehydrogenase				326	100	4	LTGMAFR + Oxidation M4	VPTADVSVVDLTVR	LVSWYDNEWGYSR	VPTADVSVVDLTVRIEK	YGIVEGLMTTVHATTATQK + Oxidation M8	VIHDKYGIVEGLMTTVHATTATQK + Oxidation M13	GILGYTDEDLVSTDFVGDSHSSIFDAK
2877	C1		gi|120500948	Phakopsora pachyrhizi		glycine dehydrogenase				101	99.999	2	SSIVYLK	TTILCKR	SPEDEGWIAK	LSFPQEVENLLSEEAYK
2877	C9	3	gi|120500948	Phakopsora pachyrhizi		glycine dehydrogenase	metabolism	Puccinia graminis f. sp. tritici	4e-52	115	100	2	TTILCKR	LSFPQEVENLLSEEAYK	YDDENQIGTIGITDYAQK
3187	D3		gi|120500948	Phakopsora pachyrhizi		glycine dehydrogenase				167	100	2	YDDENQIGTIGITDYAQK
8017	F13	1	gi|118187570	Ustilago maydis		GTP binding protein/GTPase	cell cycle/signaling	Ustilago maydis	2e-89	91	99.962	2	FTTYDLGGHQQAR	NTFEECRPWSILVVA	DIRPIEIFMCSVVMR	DIRPIEIFMCSVVMR + Carbamidomethyl C10, Oxidation M4	VPLKDIRPIEIFMCSVVMR
8220	A13	3	gi|120499849	Phakopsora pachyrhizi		heat shock 60	protein fate/defense	Puccinia graminis f. sp. tritici	1e-55	239	100	2	AIYSEGVK	AVSVTLGPK	LVQEVANK	LTVIDMIR + Oxidation M6	DKFENLGAR	GSQAAVDEVIK	AAMLAGVDILAK + Oxidation M3	NVIIEQSFGGPK	TNEIAGDGTTTATVLAR
8220	A21		gi|120499849	Phakopsora pachyrhizi		heat shock 60				239	100	2	AIYSEGVK	AVSVTLGPK	LVQEVANK	LTVIDMIR + Oxidation M6	DKFENLGAR	GSQAAVDEVIK	AAMLAGVDILAK	AAMLAGVDILAK + Oxidation M3	NVIIEQSFGGPK	ITSAALRQVSSR	TNEIAGDGTTTATVLAR	AAMLAGVDILAKAVSVTLGPK
8220	A15		gi|120499850	Phakopsora pachyrhizi		heat shock 60				208	100	5	SAIQKPTR	VLEHYSGEGK	LANFDQQLGVSIIK	AAVEEGIVPGGGTALLK	TIVENAGEESSLVVGK
8220	B3		gi|120499850	Phakopsora pachyrhizi		heat shock 60				204	100	5	SAIQKPTR	VLEHYSGEGK	DLVVSGIIDPLK	LANFDQQLGVSIIK	AAVEEGIVPGGGTALLK	TIVENAGEESSLVVGK	AAAPMGGMGGGMGGMGGGMGF + Oxidation M5, M8, M12, M15, M19
8220	A15		gi|169736001	Uromyces appendiculatus	gi|120499850	heat shock 60				387	100	2	AIYSEGVK	DKFENLGAR	NVIIEQSFGGPK	NVAAGCNPMDLR + Carbamidomethyl C6, Oxidation M9	GYISPYFITDIK	AELEKPLILLSEK	TIEDEIEVTEGMR + Oxidation M12	AELEKPLILLSEKK	TNEIAGDGTTTATVLAR	TIEDEIEVTEGMRFDR + Oxidation M12
8220	A19		gi|169736001	Uromyces appendiculatus		heat shock 60				350	100	2	AIYSEGVK	DKFENLGAR	NVIIEQSFGGPK	NVAAGCNPMDLR + Carbamidomethyl C6	NVAAGCNPMDLR + Carbamidomethyl C6, Oxidation M9	GYISPYFITDIK	AELEKPLILLSEK	NVAAGCNPMDLRR + Carbamidomethyl C6, Oxidation M9	TIEDEIEVTEGMR	TIEDEIEVTEGMR + Oxidation M12	AELEKPLILLSEKK	TNEIAGDGTTTATVLAR	ISALQDILPSLEAAATQR	TIEDEIEVTEGMRFDR + Oxidation M12	KISALQDILPSLEAAATQR
8220	A21		gi|169736001	Uromyces appendiculatus	gi|120499849	heat shock 60				473	100	2	AIYSEGVK	DKFENLGAR	NVIIEQSFGGPK	NVAAGCNPMDLR + Carbamidomethyl C6	NVAAGCNPMDLR + Carbamidomethyl C6, Oxidation M9	GYISPYFITDIK	AELEKPLILLSEK	NVAAGCNPMDLRR + Carbamidomethyl C6, Oxidation M9	TIEDEIEVTEGMR	TIEDEIEVTEGMR + Oxidation M12	AELEKPLILLSEKK	TNEIAGDGTTTATVLAR	ISALQDILPSLEAAATQR	TIEDEIEVTEGMRFDR + Oxidation M12	KISALQDILPSLEAAATQR
8220	B3		gi|169736001	Uromyces appendiculatus	gi|120499850	heat shock 60				431	100	2	AIYSEGVK	DKFENLGAR	NVIIEQSFGGPK	NVAAGCNPMDLR + Carbamidomethyl C6	NVAAGCNPMDLR + Carbamidomethyl C6, Oxidation M9	GYISPYFITDIK	AELEKPLILLSEK	NVAAGCNPMDLRR + Carbamidomethyl C6, Oxidation M9	TIEDEIEVTEGMR	TIEDEIEVTEGMR + Oxidation M12	AELEKPLILLSEKK	TNEIAGDGTTTATVLAR	TIEDEIEVTEGMRFDR + Oxidation M12
8220	B1		gi|254116065	Melampsora larici-populina		heat shock 60				303	100	5	FDDALNATR	VGGHSEVEVGEK	DRFDDALNATR	VGGHSEVEVGEKK	AAVEEGIVPGGGTALLK
8220	A13		gi|254120080	Melampsora larici-populina	gi|120499849	heat shock 60				291	100	3	AIYSEGVK	AVSVTLGPK	SNIMLRSR	DKFENLGAR	SQAAVDEVIK	AAMLAGVDILAK + Oxidation M3	RGSQAAVDEVIK	QSPSCLSTSQQK	QSPSCLSTSQQK + Carbamidomethyl C5, Gln-->pyro-Glu (Nterm Q0)	NVAAGCNPMDLRR	NVAAGCNPMDLR + Carbamidomethyl C6, Oxidation M9	QSPSCLSTSQQKR + Carbamidomethyl C5, Gln-->pyro-Glu (Nterm Q0)	TNEIAGDGTTTATVLAR
18622-2	G15		gi|120499849	Phakopsora pachyrhizi		heat shock 60				90	99.985	2	AIYSEGVK	NVIIEQSFGGPK	GRNVIIEQSFGGPK	AAMLAGVDILAKAVSVTLGPK
18622-2	G21		gi|120499849	Phakopsora pachyrhizi		heat shock 60				147	100	2	AIYSEGVK	LVQEVANK	DKFENLGAR	AAMLAGVDILAK + Oxidation M3	NVIIEQSFGGPK	ITSAALRQVSSR	GRNVIIEQSFGGPK	TNEIAGDGTTTATVLAR	LVQEVANKTNEIAGDGTTTATVLAR
18622-2	H3		gi|120499849	Phakopsora pachyrhizi		heat shock 60				114	100	2	AIYSEGVK	AVSVTLGPK	NVIIEQSFGGPK	GRNVIIEQSFGGPK	LVQEVANKTNEIAGDGTTTATVLAR
18622-2	H9		gi|120499849	Phakopsora pachyrhizi		heat shock 60				140	100	2	AIYSEGVK	AVSVTLGPK	DKFENLGAR	NVIIEQSFGGPK	GRNVIIEQSFGGPK
18622-2	G15		gi|169736001	Uromyces appendiculatus	gi|120499849	heat shock 60				155	99.988	2	AIYSEGVK	NVIIEQSFGGPK	GYISPYFITDIK	AELEKPLILLSEK	GRNVIIEQSFGGPK	TIEDEIEVTEGMR + Oxidation M12	EGKTIEDEIEVTEGMR	ISALQDILPSLEAAATQR	KISALQDILPSLEAAATQR
18622-2	G21		gi|169736001	Uromyces appendiculatus	gi|120499849	heat shock 60				181	100	2	AIYSEGVK	DKFENLGAR	NVIIEQSFGGPK	GYISPYFITDIK	AELEKPLILLSEK	GRNVIIEQSFGGPK	TIEDEIEVTEGMR + Oxidation M12	TNEIAGDGTTTATVLAR	ISALQDILPSLEAAATQR
18622-2	H3		gi|169736001	Uromyces appendiculatus	gi|120499849	heat shock 60				184	100	2	AIYSEGVK	NVIIEQSFGGPK	NVAAGCNPMDLR + Carbamidomethyl C6	NVAAGCNPMDLRR	NVAAGCNPMDLRR + Oxidation M9	AELEKPLILLSEK	GRNVIIEQSFGGPK	TIEDEIEVTEGMR	TIEDEIEVTEGMR + Oxidation M12	ISALQDILPSLEAAATQR	AIYSEGVKNVAAGCNPMDLR
18622-2	H9		gi|169736001	Uromyces appendiculatus	gi|120499849	heat shock 60				271	100	2	AIYSEGVK	LVQDVANK	DKFENLGAR	NVIIEQSFGGPK	GYISPYFITDIK	NVAAGCNPMDLR + Carbamidomethyl C6, Oxidation M9	NVAAGCNPMDLRR	AELEKPLILLSEK	NVAAGCNPMDLRR + Carbamidomethyl C6, Oxidation M9	GRNVIIEQSFGGPK	TIEDEIEVTEGMR + Oxidation M12	ISALQDILPSLEAAATQR
3073	A13		gi|254113749	Melampsora larici-populina		heat shock 70				195	100	1	VIENAEGGR	DINQVPYK	MKETAEGYLTK + Oxidation M1	YSPSQIGGYVVQK	QALVNYENTFFATK + Gln-->pyro-Glu (Nterm Q0)	QALVNYENTFFATK	VINEPTAAALAYGLDR	HAVITVPAYFNDAQR	QALVNYENTFFATKR + Gln-->pyro-Glu (Nterm Q0)	QALVNYENTFFATKR
3073	A15		gi|254113749	Melampsora larici-populina		heat shock 70				175	99.967	1	LVGIPAKR	VIENAEGGR	DINQVPYK	TTPSVVAFTK	MKETAEGYLTK + Oxidation M1	YSPSQIGGYVVQK	QALVNYENTFFATK + Gln-->pyro-Glu (Nterm Q0)	QALVNYENTFFATK	VINEPTAAALAYGLDR	HAVITVPAYFNDAQR	QALVNYENTFFATKR + Gln-->pyro-Glu (Nterm Q0)	QALVNYENTFFATKR
3073	A7		gi|254113749	Melampsora larici-populina		heat shock 70				149	99.946	1	LVGIPAKR	VIENAEGGR	DINQVPYK	MKETAEGYLTK + Oxidation M1	YSPSQIGGYVVQK	QALVNYENTFFATK + Gln-->pyro-Glu (Nterm Q0)	QALVNYENTFFATK	VINEPTAAALAYGLDR	HAVITVPAYFNDAQR	QALVNYENTFFATKR
3073	A9		gi|254113749	Melampsora larici-populina		heat shock 70				122	96.055	1	LVGIPAKR	VIENAEGGR	DINQVPYK	MKETAEGYLTK	MKETAEGYLTK + Oxidation M1	YSPSQIGGYVVQK	QALVNYENTFFATK + Gln-->pyro-Glu (Nterm Q0)	QALVNYENTFFATK	VINEPTAAALAYGLDR	HAVITVPAYFNDAQR	QALVNYENTFFATKR
8926	G9		gi|120508010	Phakopsora pachyrhizi		heat shock 70				114	100	5	AMQKAMAGLAR + Oxidation M2, M6	LLGEFELSGITPQPR	TFTTVEDNQSTVTFPVYGER
8926	G15		gi|254113749	Melampsora larici-populina		heat shock 70				394	100	1	LVGIPAKR	DINQVPYK	MKETAEGYLTK + Oxidation M1	YSPSQIGGYVVQK	QALVNYENTFFATK + Gln-->pyro-Glu (Nterm Q0)	QALVNYENTFFATK	HAVITVPAYFNDAQR	QALVNYENTFFATKR
8926	G7		gi|254118772	Melampsora larici-populina		heat shock 70				139	99.985	1	LVGIPAKR	VIENAEGGR	DINQVPYK	MKETAEGYLTK + Oxidation M1	YSPSQIGGYVVQK	QALVNYENTFFATK + Gln-->pyro-Glu (Nterm Q0)	QALVNYENTFFATK	HAVITVPAYFNDAQR
8926	G9		gi|254118772	Melampsora larici-populina	gi|120508010	heat shock 70				316	100	1	LVGIPAKR	DINQVPYK	MKETAEGYLTK + Oxidation M1	YSPSQIGGYVVQK	QALVNYENTFFATK + Gln-->pyro-Glu (Nterm Q0)	QALVNYENTFFATK	HAVITVPAYFNDAQR	QALVNYENTFFATKR
8926	B15		gi|290900975	Melampsora medusae f. sp. deltoidis		heat shock 90				199	100	1	FYEAFGK	TKPIWTR	AAREEEVK	SKLAEFLR	DSPFLEVFK	LGIHEDQQNR	RAPFDLFESK	HFSVEGQLEFK	DYITRMPEIQK	GIVDSEDLPLNISR	SLTNDWEDHLSVK
8926	B9	2	gi|290900975	Melampsora medusae f. sp. deltoidis		heat shock 90	protein fate/defense	Puccinia graminis f. sp. tritici	4e-137	264	100	1	FYEAFGK	TKPIWTR	APFDLFESK	DSPFLEVFK	APFDLFESKK	LGIHEDQQNR	DSPFLEVFKK	HFSVEGQLEFK	GIVDSEDLPLNISR	SLTNDWEDHLSVK
8926	A19		gi|120498065	Phakopsora pachyrhizi		heat shock HSP88				211	100	1	NTVGSLKR	TQETSNFR	ATPSLVAFGPR	LRDIAQAELK	SDLPLPEEKPR	GIDIIVNEVSNR	AVLDAAEIANLHPLR	FLNAQLVDAQGTVGVK	LINELTATALGYGITK
8926	A21		gi|120498065	Phakopsora pachyrhizi		heat shock HSP88				244	100	1	NTVGSLKR	TQETSNFR	ATPSLVAFGPR	LRDIAQAELK	SDLPLPEEKPR	GIDIIVNEVSNR	AVLDAAEIANLHPLR	FLNAQLVDAQGTVGVK	LINELTATALGYGITK	RAVLDAAEIANLHPLR	NAVNDVVIAVPGWYTDVQR
8926	B3	2	gi|120498065	Phakopsora pachyrhizi		heat shock HSP88		Puccinia graminis f. sp. tritici	6e-97	347	100	1	NTVGSLKR	ATPSLVAFGPR	LRDIAQAELK	SDLPLPEEKPR	GIDIIVNEVSNR	AVLDAAEIANLHPLR	FLNAQLVDAQGTVGVK
8926	F13		gi|120503688	Phakopsora pachyrhizi		heat shock HSS1				174	100	3	KTMEPVEK + Oxidation M3	LVNHFVSEFK	LVNHFVSEFKR	SIVHEIVLVGGSTR	ARFEELCQDLFR + Carbamidomethyl C7	QATKDAGLIAGLNVLR + Gln-->pyro-Glu (Nterm Q0)	ATAGDTHLGGEDFDNR	IINEPTAAAIAYGLDKK
8926	F21	3	gi|120503688	Phakopsora pachyrhizi		heat shock HSS1	defense	Puccinia graminis f. sp. tritici	1e-114	376	100	3	DAGLIAGLNVLR	LVNHFVSEFK	LVNHFVSEFKR	SIVHEIVLVGGSTR	ARFEELCQDLFR + Carbamidomethyl C7	ATAGDTHLGGEDFDNR	IINEPTAAAIAYGLDKK
1524-2	C9		gi|120504670	Phakopsora pachyrhizi		heat shock HSS1				134	100	1	ITITNDK	NTTVPTKK	FELSGIPPAPR	GEIFSTYADNQPGVLIQVYEGER	KGEIFSTYADNQPGVLIQVYEGER
18622-2	E21		gi|120503688	Phakopsora pachyrhizi		heat shock HSS1				380	100	3	DAGLIAGLNVLR	LVNHFVSEFK	FEELCQDLFR + Carbamidomethyl C5	LVNHFVSEFKR	SIVHEIVLVGGSTR	IINEPTAAAIAYGLDK	ATAGDTHLGGEDFDNR	IINEPTAAAIAYGLDKK	IDKSIVHEIVLVGGSTR
18622-2	H21		gi|120503688	Phakopsora pachyrhizi		heat shock HSS1				209	100	3	DAGLIAGLNVLR	LVNHFVSEFK	FEELCQDLFR + Carbamidomethyl C5	LVNHFVSEFKR	SIVHEIVLVGGSTR	ARFEELCQDLFR + Carbamidomethyl C7	QATKDAGLIAGLNVLR + Gln-->pyro-Glu (Nterm Q0)	IINEPTAAAIAYGLDK	ATAGDTHLGGEDFDNR	IINEPTAAAIAYGLDKK	IDKSIVHEIVLVGGSTR
8926	H15	3	gi|120507998	Phakopsora pachyrhizi		heat shock 70	protein fate/defense	Puccinia graminis f. sp. tritici	3e-118	458	100	3	ETAETKLGK	DAGAIAGLDVLR	TTPSYVAFTSEER	DMTHWPFTVIEK + Oxidation M2	TFSPQEISAMVLTK	TFSPQEISAMVLTK + Oxidation M10	AVITVPAYFNDSQR	NQAAMNPRMTIFDAK	KAVITVPAYFNDSQR	DGNPFIQVEYLGETK	IINEPTAAAIAYGLGEASEQK	ATAGDTHLGGEDFDNALLEHFK	ATAGDTHLGGEDFDNALLEHFKNEFK
8926	H13		gi|120521433	Phakopsora pachyrhizi		heat shock 70				396	100	1	STLDPVEKVLK	VEDIVLVGGSTR	FEEINAQTFR	IQTLVSDFFGGR	SKVEDIVLVGGSTR	ARFEEINAQTFR	ATAGDTHLGGEDFDNALLEHFK	SINPDEAVAYGAAVQAAVLTGQTSEK	TLSSVTQTTVEVDSLFQGTDFSASISR
18601	A21		gi|169736279	Uromyces appendiculatus		hsp-10 protein				165	100	1	LIPMEIK + Oxidation M4	VGEEEYHLFR	QAPEATVLAVGPGAR	QAPEATVLAVGPGAR + Gln-->pyro-Glu (Nterm Q0)	TASGIFLPSSVTEK	VGEEEYHLFRDSEILAK
1525-2	C9		gi|161639463	Sporobolomyces roseus		hsp-10 protein				94	99.998	6	ELAPYDPDWYYIR	LLSHQFNMPGVRDVSAEAFIAAYSSHLK
1525-2	C19		gi|169736249	Uromyces appendiculatus		hsp-10 protein				172	100	3	NIGLQKR	LIPMEIK + Oxidation M4	VGEEEYHLFR	QAPEATVLAVGPGAR + Gln-->pyro-Glu (Nterm Q0)	QAPEATVLAVGPGAR	VGEEEYHLFRDSEILAK
1525-2	C17	2	gi|290908126	Melampsora occidentalis		hsp-10 protein	protein fate	Puccinia graminis f. sp. tritici	2e-44	198	100	1	LKPETK	DSEIIAK	LIPMEVK	VGEEEYHLFR	TASGIFLPSSVTEK	VGEEEYHLFRDSEIIAK
1524	B15		gi|120534989	Phakopsora pachyrhizi		hypothetical protein				425	100	4	AQDTTDFAIFSYGGK	FLFVSQVQHDGGVHPCK	FLFVSQVQHDGGVHPCK + Carbamidomethyl C16	EHNDFDKFEVLCGDNR + Carbamidomethyl C12	WINHSSHQGNITVQGWQPVEGGR
1524	B9		gi|120534989	Phakopsora pachyrhizi		hypothetical protein				348	100	4	NVSVYPAK	AQDTTDFAIFSYGGK	FLFVSQVQHDGGVHPCK	FLFVSQVQHDGGVHPCK + Carbamidomethyl C16	EHNDFDKFEVLCGDNR + Carbamidomethyl C12	EHNDFDKFEVLCGDNR + Carbamidomethyl C12	AQDTTDFAIFSYGGKEHTSK
2877	F9		gi|120504287	Phakopsora pachyrhizi		hypothetical protein				143	100	6	ENLVPLK	VAVVAGINK	RVGPPEGPPSK	GFGFVDFADEESQQK
2877	B3		gi|120509234	Phakopsora pachyrhizi		hypothetical protein				129	100	1	TYSIDSLELFDEIDTEADRHEK
2877	B1	1	gi|120523258	Phakopsora pachyrhizi		hypothetical protein	unknown	Puccinia graminis f. sp. tritici	1e-29	191	100	3	NLKEEYWPR		TYSIDSLELFDEIDTEADRHEK
3111	G15	2	gi|120510614	Phakopsora pachyrhizi	gi:120516949	hypothetical protein	unknown	Melampsora larici-populina	3e-83	289	100	2	EGLVDSIR	EGLVDSIRR	IPNPGNLDSK	YSIPVPSSKPR	DNYHDTSKFLR	SAYNALGEGAEAVAR	DFLLEHGVVSPANK	DFLLEHGVVSPANKR	NSDSLFSSWTDSQLR	WLTDHKIPNPGNLDSK	NAGSAAYDAAANTANSA	GSAAYNAGSAGYNAASNAGK
3111	G9		gi|120510614	Phakopsora pachyrhizi		hypothetical protein				109	95.559	2	EGLVDSIR	EGLVDSIRR	FLRDSAIGAQK	YSIPVPSSKPR	SAYNALGEGAEAVAR
3187	D1		gi|120515828	Phakopsora pachyrhizi		hypothetical protein				151	100	3	KPEFHKR	YSLPTLLGSR	SFTVFAPTNR	YSLPTLLGSRK	RSFTVFAPTNR	LNAFLFSPLGAHVLR
8141	D15		gi|120507020	Phakopsora pachyrhizi		hypothetical protein				567	100	2	IRGWLR	LIKSDSR	EKFDNIR	IKDWLFK	SQELASLKR	LENGYKSTK	QWLVDTGALK + Gln-->pyro-Glu (Nterm Q0)	QWLVDTGALK	AYDTWDENSLR	VWDTWSDAEMR	VIKDNYYGAQEK	DAINQGWDDSEMR + Oxidation M12	DTTYETWSSNQIR	DKAYDTWDENSLR	DTTYETWSSNQIRK	EEYLALIADNYYGLR	NTYDDAAQNAYDLWSDNR
8141	D1		gi|120507720	Phakopsora pachyrhizi		hypothetical protein				668	100	2	EKFDNIR	SQELASLKR	LENGYKSTK	QWLVDTGALK + Gln-->pyro-Glu (Nterm Q0)	QWLVDTGALK	AYDTWDENSLR	VWDTWSDAEMR	VWDTWSDAEMR + Oxidation M10	VIKDNYYGAQEK	DAINQGWDDSEMR	DAINQGWDDSEMR + Oxidation M12	DTTYETWSSNQIR	DKAYDTWDENSLR	DTTYETWSSNQIRK	EEYLALIADNYYGLR	REEYLALIADNYYGLR	NTYDDAAQNAYDLWSDNR
8141	D13		gi|120507720	Phakopsora pachyrhizi		hypothetical protein				716	100	2	LIKSDSR	EKFDNIR	IKDWLFK	SQELASLKR	DNYYGAQEK	QWLVDTGALK + Gln-->pyro-Glu (Nterm Q0)	QWLVDTGALK	AYDTWDENSLR	VWDTWSDAEMR	VWDTWSDAEMR + Oxidation M10	VIKDNYYGAQEK	DAINQGWDDSEMR + Oxidation M12	DTTYETWSSNQIR	DKAYDTWDENSLR	DTTYETWSSNQIRK	EEYLALIADNYYGLR	NTYDDAAQNAYDLWSDNR
8141	D3		gi|120507720	Phakopsora pachyrhizi		hypothetical protein				659	100	2	EKFDNIR	IKDWLFK	SQELASLKR	LENGYKSTK	DNYYGAQEK	QWLVDTGALK + Gln-->pyro-Glu (Nterm Q0)	QWLVDTGALK	AYDTWDENSLR	VWDTWSDAEMR	VWDTWSDAEMR + Oxidation M10	VIKDNYYGAQEK	DAINQGWDDSEMR	DAINQGWDDSEMR + Oxidation M12	DTTYETWSSNQIR	DKAYDTWDENSLR	EEYLALIADNYYGLR	REEYLALIADNYYGLR	NTYDDAAQNAYDLWSDNR
8141	D9		gi|120507720	Phakopsora pachyrhizi		hypothetical protein				690	100	2	LIKSDSR	EKFDNIR	IKDWLFK	SQELASLKR	LENGYKSTK	DNYYGAQEK	QWLVDTGALK + Gln-->pyro-Glu (Nterm Q0)	QWLVDTGALK	AYDTWDENSLR	VWDTWSDAEMR	VWDTWSDAEMR + Oxidation M10	VIKDNYYGAQEK	HQLEEKLENGYK	DAINQGWDDSEMR + Oxidation M12	QWLVDTGALKTDSK	DTTYETWSSNQIR	DKAYDTWDENSLR	DTTYETWSSNQIRK	EEYLALIADNYYGLR	NTYDDAAQNAYDLWSDNR
8141	F19		gi|120534987	Phakopsora pachyrhizi		hypothetical protein				113	100	3	VPDDCCHQYR + Carbamidomethyl C5, C6	SEPNWQPTNTPALWSR
8141	F21		gi|120534987	Phakopsora pachyrhizi		hypothetical protein				163	100	3	VPDDCCHQYR + Carbamidomethyl C5, C6	SEPNWQPTNTPALWSR
8141	F13		gi|120534989	Phakopsora pachyrhizi		hypothetical protein				493	100	4	AQDTTDFAIFSYGGK	FLFVSQVQHDGGVHPCK + Carbamidomethyl C16	EHNDFDKFEVLCGDNR + Carbamidomethyl C12	WINHSSHQGNITVQGWQPVEGGR
8141	F15		gi|120534989	Phakopsora pachyrhizi		hypothetical protein				418	100	4	AQDTTDFAIFSYGGK	FLFVSQVQHDGGVHPCK + Carbamidomethyl C16	EHNDFDKFEVLCGDNR + Carbamidomethyl C12	WINHSSHQGNITVQGWQPVEGGR
8141	F7		gi|120534989	Phakopsora pachyrhizi		hypothetical protein				518	100	4	AQDTTDFAIFSYGGK	FLFVSQVQHDGGVHPCK	FLFVSQVQHDGGVHPCK + Carbamidomethyl C16	EHNDFDKFEVLCGDNR + Carbamidomethyl C12	WINHSSHQGNITVQGWQPVEGGR
8141	F9	6	gi|120534989	Phakopsora pachyrhizi		hypothetical protein	unknown	Puccinia graminis f. sp. tritici	1e-47	554	100	4	AQDTTDFAIFSYGGK	FLFVSQVQHDGGVHPCK	FLFVSQVQHDGGVHPCK + Carbamidomethyl C16	EHNDFDKFEVLCGDNR + Carbamidomethyl C12	WINHSSHQGNITVQGWQPVEGGR
8141	G13		gi|120534989	Phakopsora pachyrhizi		hypothetical protein				218	100	4	AQDTTDFAIFSYGGK	FLFVSQVQHDGGVHPCK
8141	G15		gi|120534989	Phakopsora pachyrhizi		hypothetical protein				115	100	4	SLSCLKNVSVYPAK + Carbamidomethyl C14	AQDTTDFAIFSYGGK
8220	A9	1	gi|103096425	Ustilago maydis		hypothetical protein	unknown	Ustilago maydis	2e-86	65	96.314	5	VADLGILGR	VDTGGPASSGKH	MARNDDVLQVR + Oxidation M1
8773	E23	1	gi|120521631	Phakopsora pachyrhizi		hypothetical protein	unknown	none		172	100	4	FTPDQLLR	QGGGLPISIPSLGNLL	KQGGGLPISIPSLGNLL	TTGSDLPTDSILSGVSGSSR	TGASGLPLNLPLLEGTDNSLDK
8773	E19		gi|120513299	Phakopsora pachyrhizi		hypothetical protein				97	99.982	4	QGGGLPISIPSLGNLL	KQGGGLPISIPSLGNLL	TGASGLPLNLPLLEGTDNSLDK
18601	B9	4	gi|120515828	Phakopsora pachyrhizi		hypothetical protein	unknown	Melampsora larici-populina	2e-33	151	100	3	KPEFHKR	SFTVFAPTNR	RSFTVFAPTNR	LNAFLFSPLGAHVLR
18601	B1	1	gi|120524713	Phakopsora pachyrhizi		hypothetical protein	unknown	Puccinia graminis f. sp. tritici	3e-47	141	100	4	VNELAQR	HIVGYKLD	LPELTGSLGGR	ASQLVNQFGSK	ENLAPPKLEQIK
1525-2	E1	1	gi|120506400	Phakopsora pachyrhizi		hypothetical protein	unknown	Puccinia graminis f. sp. tritici	2e-89	190	99.997	5	FGVLPIGGR	AEYFGGFR	FFGPEGVSEK	AFSYYFSDIEK	IIPCHGDVIETGGK	SATVVDQWDFDR	RAFSYYFSDIEK	TLVQADLVFNLPGNEQYSK	THASDTLGSEIKAEYFGGFR	SNSSPTNFLSYFISFHPDSFFHK
1525-2	C1	1	gi|120508009	Phakopsora pachyrhizi		hypothetical protein	unknown	Melampsora larici-populina	2e-46	119	99.998	2	IILHIIESVLR	KIILHIIESVLR	TIHQLFDSSTIPTDLR
18622-2	C3	1	gi|120518154	Phakopsora pachyrhizi		hypothetical protein	unknown	Puccinia graminis f. sp. tritici	5e-73	402	100	5	AETPLTQR	APSFFEIR	LNTGLQNVR	ASNVLQYSR	QPADQAYAYGK + Gln-->pyro-Glu (Nterm Q0)	QPADQAYAYGK	AYGDIKEEMTK + Oxidation M9	SQQTLFSLQEK	ARQPADQAYAYGK	EEMTKAETPLTQR + Oxidation M3	LGPLVEQFYAQLTR	DQTLPIVHEAIQTIK	DQTLPIVHEAIQTIKK	HDLPQQAQQAMGPLVEK + Oxidation M11	RHDLPQQAQQAMGPLVEK + Oxidation M12
18622-2	D15	2	gi|120519874	Phakopsora pachyrhizi		hypothetical protein	unknown	Melampsora larici-populina	5e-11	98	99.997	4	QCIFQLL + Gln-->pyro-Glu (Nterm Q0)	QVVENVLKMFLNC + Carbamidomethyl C13, Gln-->pyro-Glu (Nterm Q0), Oxidation M9	GFGFVDFADEESQQK	SKGFGFVDFADEESQQK
18622-2	D9	1	gi|120519876	Phakopsora pachyrhizi		hypothetical protein	unknown	Puccinia graminis f. sp. tritici	3e-37	194	100	2	ALEENQGK	RYGSTQGK	RVGPPEGPPSK	AVESTDKIEVDGR	GFGFVDFADEESQQK	SKGFGFVDFADEESQQK
1525	G21		gi|120523830	Phakopsora pachyrhizi		inorganic pyrophosphatase				262	100	3	AEAFNPILQDIKK	IPDGKPENQFAFSGEAK	YATEVVMECHEAWKR + Carbamidomethyl C9	YATEVVMECHEAWKR + Carbamidomethyl C9, Oxidation M7	NGYPGISLANTTVEGSSHR	IYKIPDGKPENQFAFSGEAK	GDNDPLDVCEIGEAVGYVGQVK	IIVVDVNDPLASKLNDIEDVER	AKGDNDPLDVCEIGEAVGYVGQVK	AKGDNDPLDVCEIGEAVGYVGQVK + Carbamidomethyl C11
3187	B9		gi|120501299	Phakopsora pachyrhizi		inorganic pyrophosphatase				103	98.055	1	HLPGLIR	ATNEWFR	VANADVPPDSR	IPDGKPENQFAFSGEAK	KYATEVVMECHEAWK + Carbamidomethyl C10, Oxidation M8	YATEVVMECHEAWKR + Carbamidomethyl C9, Oxidation M7	IYKIPDGKPENQFAFSGEAK
3187	B7		gi|1482D10	Phakopsora pachyrhizi		inorganic pyrophosphatase				112	99.799	2	HLPGLIR	ATNEWFR	LNDIEDVER	VANADVPPDSR	AIGAPNTLEHR	AEAFNPILQDIKK	IPDGKPENQFAFSGEAK	YATEVVMECHEAWKR + Carbamidomethyl C9, Oxidation M7	IYKIPDGKPENQFAFSGEAK
3187	B7		gi|98992547	Ustilago maydis	gi|1482D10	inorganic pyrophosphatase				114	99.799	2	HLPGLIR	ATNEWFR	LNDIEDVER	AFVSAQDNAVASVPQAYP	IYKIPDGKPENQFAFSGEAK	RLINGQADAGEISLTNSAVQGSR
8017	D13		gi|1482D10	Phakopsora pachyrhizi		inorganic pyrophosphatase				462	100	2	HLPGLIR	ATNEWFR	LNDIEDVER	VANADVPPDSR	AIGAPNTLEHR	AEAFNPILQDIK	IIVVDVNDPLASK	AEAFNPILQDIKK	YATEVVMECHEAWK + Carbamidomethyl C9, Oxidation M7	IPDGKPENQFAFSGEAK	YATEVVMECHEAWKR + Carbamidomethyl C9, Oxidation M7	NGYPGISLANTTVEGSSHR	IYKIPDGKPENQFAFSGEAK
8017	D15		gi|1482D10	Phakopsora pachyrhizi		inorganic pyrophosphatase				431	100	2	HLPGLIR	ATNEWFR	LNDIEDVER	VANADVPPDSR	AIGAPNTLEHR	AEAFNPILQDIK	IIVVDVNDPLASK	AEAFNPILQDIKK	YATEVVMECHEAWK + Carbamidomethyl C9, Oxidation M7	IPDGKPENQFAFSGEAK	YATEVVMECHEAWKR + Carbamidomethyl C9, Oxidation M7	NGYPGISLANTTVEGSSHR	IYKIPDGKPENQFAFSGEAK
8141	G3		gi|120523830	Phakopsora pachyrhizi		inorganic pyrophosphatase				512	100	3	HLPGLIR	ATNEWFR	VYLEKDGK	LNDIEDVER	AIGAPNTLEHR	AEAFNPILQDIK	IIVVDVNDPLASK	AEAFNPILQDIKK	IPDGKPENQFAFSGEAK	YATEVVMECHEAWKR + Carbamidomethyl C9	YATEVVMECHEAWKR + Carbamidomethyl C9, Oxidation M7	NGYPGISLANTTVEGSSHR	IYKIPDGKPENQFAFSGEAK
8141	G1	3	gi|1482D10	Phakopsora pachyrhizi		inorganic pyrophosphatase	metab/transport	Puccinia graminis f. sp. tritici	7e-136	602	100	2	HLPGLIR	ATNEWFR	VYLEKDGK	LNDIEDVER	VANADVPPDSR	AIGAPNTLEHR	AEAFNPILQDIK	IIVVDVNDPLASK	AEAFNPILQDIKK	YATEVVMECHEAWK + Carbamidomethyl C9, Oxidation M7	IPDGKPENQFAFSGEAK	YATEVVMECHEAWKR + Carbamidomethyl C9	YATEVVMECHEAWKR + Carbamidomethyl C9, Oxidation M7	NGYPGISLANTTVEGSSHR	IYKIPDGKPENQFAFSGEAK
18622	A7	2	gi|120519389	Phakopsora pachyrhizi		isocitrate dehydrogenase				102	99.803	3	GHVSLNLTLR	RSDQFQGYK	TPYDDVNSVLIR	LFANVRPCQSIK + Carbamidomethyl C8	YAFQYAQDNNRPHVTAVHK
18622	B3		gi|120519389	Phakopsora pachyrhizi		isocitrate dehydrogenase	metabolism	Melampsora larici-populina	9e-94	160	99.999	3	GHVSLNLTLR	RSDQFQGYK	TPYDDVNSVLIR	LITMEASERVAR + Oxidation M4	LFANVRPCQSIK + Carbamidomethyl C8	VTLIPGDGIGPEISK	YAFQYAQDNNRPHVTAVHK
18622	E9	1	gi|120515452	Phakopsora pachyrhizi		isocitrate lyase	metabolism	Melampsora larici-populina	6e-61	147	100	5	ADIFKMR	AYVEEIQR	GVTEAQFGNH	EIGCEVLTHQK
8141	B13		gi|120505783	Phakopsora pachyrhizi		malate dehydrogenase				230	100	3	ANVFDPK	ANVFDPKR	LFGVTTLDVVR	GADLVIIPAGVPR	DDLFNTNAGIVR	RLFGVTTLDVVR	ASTFAAEVSGSPEK	AFICVISNPVNSTVPIVAEVLKK + Carbamidomethyl C14	IPVIGGHSGVTILPLLSQSQPALPSSLLSDETK
8141	B15		gi|120505783	Phakopsora pachyrhizi		malate dehydrogenase				213	100	3	LFGVTTLDVVR	GADLVIIPAGVPR	DDLFNTNAGIVR	RLFGVTTLDVVR	QDPNITELALFDVVPPVK	AFICVISNPVNSTVPIVAEVLKK + Carbamidomethyl C14	IPVIGGHSGVTILPLLSQSQPALPSSLLSDETK
8141	B19		gi|120505783	Phakopsora pachyrhizi		malate dehydrogenase				208	100	3	LFGVTTLDVVR	GADLVIIPAGVPR	DDLFNTNAGIVR	NLANSIVENCPK + Carbamidomethyl C10	RLFGVTTLDVVR	QDPNITELALFDVVPPVK + Gln-->pyro-Glu (Nterm Q0)	IPVIGGHSGVTILPLLSQSQPALPSSLLSDETK
18601	D1		gi|120536662	Phakopsora pachyrhizi		malate dehydrogenase				304	100	3	KAGVFDPK	AGVFDPKR	SFICIQALVLL	DDLFNTNASIVR	CHGYLPDNNGLEK + Carbamidomethyl C1	QSSLVSDLALYDIR + Gln-->pyro-Glu (Nterm Q0)	QSSLVSDLALYDIR	TLDGASIILLPAGVPR	GSPGVAADVSHVNTSAK	VAILGAAGGIGQPLSLLMK + Oxidation M18	AHMLIIANPVNSTVPIVGEVYK + Oxidation M3	AHMLIIANPVNSTVPIVGEVYKK + Oxidation M3
18601	D3		gi|120536662	Phakopsora pachyrhizi		malate dehydrogenase	energy	Melampsora larici-populina	4e-67	449	100	3	KAGVFDPK	AGVFDPKR	SFICIQALVLL	DDLFNTNASIVR	ENSQSHYRSLGGR	CHGYLPDNNGLEK + Carbamidomethyl C1	QSSLVSDLALYDIR + Gln-->pyro-Glu (Nterm Q0)	QSSLVSDLALYDIR	TLDGASIILLPAGVPR	GSPGVAADVSHVNTSAK	VAILGAAGGIGQPLSLLMK + Oxidation M18	AHMLIIANPVNSTVPIVGEVYK + Oxidation M3	AHMLIIANPVNSTVPIVGEVYKK + Oxidation M3
1525-2	E11		gi|120536662	Phakopsora pachyrhizi		malate dehydrogenase				312	100	3	LFGVTTLD	AGVFDPKR	SFICIQALVLL	DDLFNTNASIVR	QSSLVSDLALYDIR + Gln-->pyro-Glu (Nterm q0)	QSSLVSDLALYDIR	TLDGASIILLPAGVPR	VAILGAAGGIGQPLSLLMK + Oxidation M18	DDLFNTNASIVRDLATAAAK	AHMLIIANPVNSTVPIVGEVYKK
1525-2	E9		gi|120536662	Phakopsora pachyrhizi		malate dehydrogenase				368	100	3	LFGVTTLD	AGVFDPKR	SFICIQALVLL	DDLFNTNASIVR	QSSLVSDLALYDIR + Gln-->pyro-Glu (Nterm q0)	QSSLVSDLALYDIR	TLDGASIILLPAGVPR	VAILGAAGGIGQPLSLLMK + Oxidation M18	DDLFNTNASIVRDLATAAAK	AHMLIIANPVNSTVPIVGEVYKK
18622-2	B23		gi|120504874	Phakopsora pachyrhizi		malate dehydrogenase				119	97.291	6	GVNFVNKL	KEIVNLFIC	LFGVTTLDVVR	IQFGGDEVVQAK	RLFGVTTLDVVR	ASTFAAEVSGSPEK	DGAGSATLSMAYAGFR + Oxidation M10	LLPIGNIDDHEKEMLK + Oxidation M14
18622-2	B21	3	gi|120505783	Phakopsora pachyrhizi		malate dehydrogenase				158	99.736	3	LFGVTTLDVVR	GADLVIIPAGVPR	DDLFNTNAGIVR	RLFGVTTLDVVR	ASTFAAEVSGSPEK	TLKGADLVIIPAGVPR
1525	H15		gi|120513085	Phakopsora pachyrhizi		mitochondrial import receptor TOM40				112	99.997	3	VGSISPITGLINR	SVQLTNYIFDGAR	VIKDVMITELNVGK	VFAQGTIDNDATLIGR
8017	E1	1	gi|120512188	Phakopsora pachyrhizi		mitochondrial import receptor TOM40	transport	Puccinia graminis f. sp. tritici	4e-126	426	100	6	VSMLLEQR + Oxidation M3	LSLGVESVWQK	LPPLEDASLSYLLK	VFAQGTIDNDATLIGR	VAPMFTFSVAGEIDHAK	VAPMFTFSVAGEIDHAK + Oxidation M4	LSDRIEAAVDLHFVPHPLPK	LQVQWPNSPSSPSVTQLEHER	AYNPNLDDQSGIFITQYLQSIHPR
8017	E3		gi|120512188	Phakopsora pachyrhizi		mitochondrial import receptor TOM40				262	100	6	VSMLLEQR + Oxidation M3	LSLGVESVWQK	LPPLEDASLSYLLK	VFAQGTIDNDATLIGR	VAPMFTFSVAGEIDHAK	VAPMFTFSVAGEIDHAK + Oxidation M4	LSDRIEAAVDLHFVPHPLPK	LQVQWPNSPSSPSVTQLEHER
8220	C3		gi|290908663	Melampsora occidentalis		mitochondrial-processing peptidase subunit beta	protein fate	Melampsora larici-populina	2e-67	121	100	2	ASMLFSLDSSNNIADDIGR + Oxidation M3	MTPQEIQAAVEAVTPDTIR + Oxidation M1	SLFHPETLVTGK	SKLEFAVYPAPK	NLGVQSPGFTNLNR	GDDGFSTFFSETGSGK	KNLGVQSPGFTNLNR	SVYIDLEPNVVDEVR	SLFHPETLVTGKEDAANNYAR	ITNPSARGDDGFSTFFSETGSGK
18601	D7		gi|120509299	Phakopsora pachyrhizi		NADH-cytochrome b5 reductase				210	100	4	GHLNAAILK	EQGELGGILK	LPPPELGSDTK	GKEQGELGGILK	ELGYSQEQVYK	SKLPPPELGSDTK	ELGYSQEQVYKF	IFICGPPGQVGAIAGPK + Carbamidomethyl C4	QSPDQFSIHFVLDDPPKK + Gln-->pyro-Glu (Nterm Q0)	QSPDQFSIHFVLDDPPKK
18601	D9	1	gi|120509299	Phakopsora pachyrhizi		NADH-cytochrome b5 reductase	defense/transport	Puccinia graminis f. sp. tritici	2e-33	321	100	4	GHLNAAILK	EQGELGGILK	GKEQGELGGILK	ELGYSQEQVYK	IFICGPPGQVGAIAGPK + Carbamidomethyl C4
1525	D3		gi|120522862	Phakopsora pachyrhizi		NADH-ubiquinone oxidoreductase subunit				141	100	4	YADVCLPGTAYTEK	AVSEVLGVELPYDDVAQIR
8017	G7		gi|120511089	Phakopsora pachyrhizi		NADH-ubiquinone oxidoreductase subunit				175	100	6	YASGEER	RYASGEER	FRGEHALR	LFFFTEIAR	YPDQKPVVYK	TTRYDIDMTK + Oxidation M8	ISGRSFYNFTK	LLANGDRMEAEIAANLK + Oxidation M8	LCEAICPAQAITIESETR + Carbamidomethyl C2, C6	LCEAICPAQAITIESETREDGSR + Carbamidomethyl C2, C6
8017	G9		gi|120511089	Phakopsora pachyrhizi		NADH-ubiquinone oxidoreductase subunit				181	100	6	YASGEER	RYASGEER	FRGEHALR	LFFFTEIAR	YPDQKPVVYK	TTRYDIDMTK + Oxidation M8	ISGRSFYNFTK	LLANGDRMEAEIAANLK + Oxidation M8	LCEAICPAQAITIESETR + Carbamidomethyl C2, C6	LCEAICPAQAITIESETREDGSR + Carbamidomethyl C2, C6
8017	E9		gi|120523082	Phakopsora pachyrhizi		NADH-ubiquinone oxidoreductase subunit
8017	E7		gi|254159347	Melampsora larici-populina		NADH-ubiquinone oxidoreductase subunit				109	100	5	SFGTILNQFVAGK	EFDGFLFGFPTR
8017	E9	3	gi|254159347	Melampsora larici-populina	gi|120523082	NADH-ubiquinone oxidoreductase subunit				121	100	5	TGGLWMSGGLVGK	SFGTILNQFVAGK	EFDGFLFGFPTR
8017	G15		gi|282827075	Puccinia triticina		NADH-ubiquinone oxidoreductase subunit				198	100	2	SDSLFVHR	LLEMPPMR + Oxidation M4	LLEMPPMR + Oxidation M4, M7	AAVIPVLDLAQR	KAAVIPVLDLAQR	CIDNFPPQYKK + Carbamidomethyl C1	VYEVATFYTMFNR + Oxidation M10
8017	G13		gi|282841841	Puccinia triticina		NADH-ubiquinone oxidoreductase subunit				171	100	6	SDSLFVHR	LLEMPPMR + Oxidation M4	LLEMPPMR + Oxidation M4, M7	AAVIPVLDLAQR	KAAVIPVLDLAQR	CIDNFPPQYKK + Carbamidomethyl C1	QNNGWTSISVMNYVAK + gln-->pyro-Glu (Nterm Q0), Oxidation M11
1524-2	E17		gi|120521938	Phakopsora pachyrhizi		NADH-ubiquinone oxidoreductase subunit				166	100	4	QRIFK	FGIQIEQSPFDSLLHK	FGIQIEQSPFDSLLHKLESTSK	AEGELGVELIEDAIEKAEDEYNLVLK
1524-2	A17		gi|120525252	Phakopsora pachyrhizi		NADH-ubiquinone oxidoreductase subunit	transport	Puccinia graminis f. sp. tritici	4e-54	209	100	6	ISVSTALK	TFPFDGLTR	LPDIISTTDQLSVPSQR	TAYEFPALDQPDPQLDGLGYPR	INFNEPLHAEEEMMGIWAPDVHR + Oxidation M13	INFNEPLHAEEEMMGIWAPDVHR + Oxidation M13, M14
1524-2	A19		gi|120525252	Phakopsora pachyrhizi		NADH-ubiquinone oxidoreductase subunit				143	100	6	TFPFDGLTR	LPDIISTTDQLSVPSQR	TAYEFPALDQPDPQLDGLGYPR	INFNEPLHAEEEMMGIWAPDVHR + Oxidation M13	INFNEPLHAEEEMMGIWAPDVHR + Oxidation M13, M14
18622	E15		gi|254146351	Melampsora larici-populina		NADP-dependent mannitol dehydrogenase				109	100	5	EFQADGVPLK	EFQADGVPLKR	ICENRSSSHMDAK + Oxidation M10
18622	A21	2	gi|290897165	Melampsora larici-populina		NADP-dependent mannitol dehydrogenase	metab/defense	Melampsora larici-populina	1e-42	83	99.978	1	FLLFCKSR + Carbamidomethyl C5	EFQADGVPLKR	LREFQADGVPLK
1525-2	D17		gi|254152039	Melampsora larici-populina		NADP-dependent mannitol dehydrogenase				72	99.889	6	EFQADGVPLKR	FAEPEEMAGQAILLLSK
1524-2	B17	1	gi|169735819	Uromyces appendiculatus		nascent polypeptide-associated complex subunit alpha	transport/transcription	Puccinia graminis f. sp. tritici	2e-12	109	100	3	TIMKHR + Oxidation M3	SPHSNCYIVFGEAR + Carbamidomethyl C6
8017	E21		gi|120425527	Uromyces appendiculatus		neddylin/ubiquitin	protein fate/transport	Puccinia graminis f. sp. tritici	4e-28	129	100	1	EGIPPSQQR	IEEKEGIPPSQQR	ELGIEGGSTLHLVLALR
8017	E19	1	gi|149877872	Puccinia triticina		neddylin/ubiquitin		Puccinia graminis f. sp. tritici	2.3e-26	128	100	5	EGIPPSQQR	IEEKEGIPPSQQR	TITGKEVELDVESDDK
18622	A3	1	gi|254164953	Melampsora larici-populina		nuclear segregation protein	cell cycle/protein fate	Melampsora larici-populina	6e-133	66	98.947	1	DKLFEER	IKELNTSR	LFEERNQLQDTLTELFTK
2877	C17		gi|120527820	Phakopsora pachyrhizi		nuclear transport factor 2				149	100	2	LRELPFK	FSQSFHLVK	DGSTFFVLNDLFR	DQSMLSFEGGEFGGATNIVNK + Oxidation M4
3187	C13	2	gi|120527820	Phakopsora pachyrhizi		nuclear transport factor 2	transport	Puccinia graminis f. sp. tritici	2e-34	179	100	2	SQLASLYR	FSQSFHLVK	DGSTFFVLNDLFR	DQSMLSFEGGEFGGATNIVNK + Oxidation M4	DQSMLSFEGGEFGGATNIVNKLR + Oxidation M4	SQLASLYRDQSMLSFEGGEFGGATNIVNK + Oxidation M12
3187	C15		gi|120527820	Phakopsora pachyrhizi		nuclear transport factor 2				169	100	2	ELPFKK	SQLASLYR	FSQSFHLVK	DGSTFFVLNDLFR	QNIYMLFFAIKK + Oxidation M5	DQSMLSFEGGEFGGATNIVNK	DQSMLSFEGGEFGGATNIVNK + Oxidation M4
18601	A9	2	gi|66651924	Uromyces viciae-fabae		nucleoside diphosphate kinase				173	100	3	NFRSYSK	GDFGIDMGR + Oxidation M7	MIHASKDHVEK + Oxidation M1	NICHGSDSVESAQK + Carbamidomethyl C3	LCQLASDILEDMIEK + Carbamidomethyl C2, Oxidation M12
1525-2	D1		gi|116360573	Puccinia striiformis		nucleoside diphosphate kinase				84	97.781	3	DVVKQGR	GDFGIDMGR + Oxidation M7	DKPFFAGLTSFMSSGPVVAIVFEGK + Oxidation M12	DKPFFAGLTSFMSSGPVVAIVFEGKDVVK	DKPFFAGLTSFMSSGPVVAIVFEGKDVVK + Oxidation M12
1525-2	D3		gi|116360573	Puccinia striiformis		nucleoside diphosphate kinase				87	98.433	3	DVVKQGR	GDFGIDMGR + Oxidation M7	DKPFFAGLTSFMSSGPVVAIVFEGK + Oxidation M12	DKPFFAGLTSFMSSGPVVAIVFEGKDVVK + Oxidation M12
8926	H9		gi|116360573	Puccinia striiformis		nucleoside diphosphate kinase	cell cycle	Puccinia graminis f. sp. tritici	1e-75	213	100	3	GDFGIDMGR	GDFGIDMGR + Oxidation M7	NICHGSDSVESAK + Carbamidomethyl C3	NICHGSDSVESAKK + Carbamidomethyl C3	AMLGATNPLASASGTIR + Oxidation M2
2877	G3		gi|37406179	Ustilago maydis		nucleosome assembly protein (reg of septins)	cell cycle	Ustilago maydis	3e-36	58	97.586	3	VDPRVR	LELDYQIGEDLKDR
8017	E13		gi|120514449	Phakopsora pachyrhizi		peroxiredoxin				115	99.998	5	FALIIDDLK	IVLFGVPGAFTK	FALIIDDLKVK	KIVLFGVPGAFTK	SCSVNHLPHYIK + Carbamidomethyl C2	YVGIEPAPGSVTVSGVDSVLAK
8017	E15		gi|120514449	Phakopsora pachyrhizi		peroxiredoxin				160	100	5	FALIIDDLK	IVLFGVPGAFTK	FALIIDDLKVK	KIVLFGVPGAFTK	SCSVNHLPHYIK + Carbamidomethyl C2	YVGIEPAPGSVTVSGVDSVLAK
1525-2	G9	2	gi|120509390	Phakopsora pachyrhizi		peroxiredoxin	defense	Puccinia graminis f. sp. tritici	1e-36	383	100	1	KAPELK	LSPGVTPH	TTLALLCR + Carbamidomethyl C7	FALIIDDLK	IVLFGVPGAFTK	FALIIDDLKVK	AGLAIDLSSNGLGK	KIVLFGVPGAFTK	YVGIEPAPGSVTVSGVDSVLAK	GVSSIYCISANDAFVISAWGR + Carbamidomethyl C7	SKGVSSIYCISANDAFVISAWGR + Carbamidomethyl C9	LHGTNEHIEMLSDWSLEWLEK + Oxiddation M10
1525-2	G11		gi|120514449	Phakopsora pachyrhizi		peroxiredoxin				222	100	5	KAPELK	FALIIDDLK	IVLFGVPGAFTK	FALIIDDLKVK	YVGIEPAPGSVTVSGVDSVLAK	GVSSIYCISANDAFVISAWGR + Carbamidomethyl C7	LHGTNEHIEMLSDWSLEWLEK + Oxidation M10
1525	E15		gi|120500900	Phakopsora pachyrhizi		PHEP 107				528	100	3	YVQDEKAK	VIINVIPQDQHAR	SQPQPPVVVIISNFYPEAEQK	YPNPPPDASPDDVLFPVHDTSK	SQPQPPVVVIISNFYPEAEQKK	AKYPNPPPDASPDDVLFPVHDTSK	DAVEGGAPGIPVVIIPQGLDDEQSYK	VKDAVEGGAPGIPVVIIPQGLDDEQSYK	VVEAIKSQPQPPVVVIISNFYPEAEQK	YPNPPPDASPDDVLFPVHDTSKVVEAIK	DAVEGGAPGIPVVIIPQGLDDEQSYKYVQDEK
8017	B9		gi|120500900	Phakopsora pachyrhizi		PHEP 107				810	100	3	YVQDEK	VIINVIPQDQHAR	SQPQPPVVVIISNFYPEAEQK	YPNPPPDASPDDVLFPVHDTSK	SQPQPPVVVIISNFYPEAEQKK	AKYPNPPPDASPDDVLFPVHDTSK	DAVEGGAPGIPVVIIPQGLDDEQSYK	VKDAVEGGAPGIPVVIIPQGLDDEQSYK
8017	B7	2	gi|120501283	Phakopsora pachyrhizi		PHEP 107	unknown	none		835	100	3	VIINVIPQDQHAR	SQPQPPVVVIISNFYPEAEQK	YPNPPPDASPDDVLFPVHDTSK	SQPQPPVVVIISNFYPEAEQKK	AKYPNPPPDASPDDVLFPVHDTSK	DAVEGGAPGIPVVIIPQGLDDEQSYK	VKDAVEGGAPGIPVVIIPQGLDDEQSYK	DAVEGGAPGIPVVIIPQGLDDEQSYKYVQDEK
8773	B13		gi|120501283	Phakopsora pachyrhizi		PHEP 107				162	100	3	VIINVIPQDQHAR	VIINVIPQDQHARLK	SQPQPPVVVIISNFYPEAEQK	YPNPPPDASPDDVLFPVHDTSK	SQPQPPVVVIISNFYPEAEQKK	AKYPNPPPDASPDDVLFPVHDTSK	DAVEGGAPGIPVVIIPQGLDDEQSYK	VKDAVEGGAPGIPVVIIPQGLDDEQSYK	VVEAIKSQPQPPVVVIISNFYPEAEQK	YPNPPPDASPDDVLFPVHDTSKVVEAIK	DAVEGGAPGIPVVIIPQGLDDEQSYKYVQDEK
3187	C1		gi|120512186	Phakopsora pachyrhizi		PHEP 280				578	100	6	YLLEEKLK	IIISVLPADQGAR	NNLLKPANYLFC + Carbamidomethyl C12	IIISVLPADQGARLK	RNNLLKPANYLFC + Carbamidomethyl C13	YPNPPPEAKPDDVFIPIHDTGK	AAIEAGAPGVPVAVVPQGLDDEQGYK	QKYPNPPPEAKPDDVFIPIHDTGK + Gln-->pyro-Glu (NtermQ0)	QKYPNPPPEAKPDDVFIPIHDTGK	SQPQTPEVVIVTNFYPESEQLSIK	AAIEAGAPGVPVAVVPQGLDDEQGYKYLLEEK
3187	C3	2	gi|120512186	Phakopsora pachyrhizi		PHEP 280	unknown	none		500	100	6	YLLEEKLK	IIISVLPADQGAR	NNLLKPANYLFC + Carbamidomethyl C12	IIISVLPADQGARLK	RNNLLKPANYLFC + Carbamidomethyl C13	YPNPPPEAKPDDVFIPIHDTGK	AAIEAGAPGVPVAVVPQGLDDEQGYK	QKYPNPPPEAKPDDVFIPIHDTGK + Gln-->pyro-Glu (NtermQ0)	QKYPNPPPEAKPDDVFIPIHDTGK	SQPQTPEVVIVTNFYPESEQLSIK	AAIEAGAPGVPVAVVPQGLDDEQGYKYLLEEK
1524-2	A1		gi|120514019	Phakopsora pachyrhizi		PHEP 280				490	100	4	NKSNNLL	IIISVLPADQGAR	YPNPPPEAKPDDVFIPIHDTGK	AAIEAGAPGVPVAVVPQGLDDEQGYK	QKYPNPPPEAKPDDVFIPIHDTGK + Gln-->pyro-Glu (Nterm Q0)	QKYPNPPPEAKPDDVFIPIHDTGK	SQPQTPEVVIVTNFYPESEQLSIK
3187	B13	4	gi|120501449	Phakopsora pachyrhizi	gi|1459G11	PHEP 369	unknown	none		1150	100	6	VVETIK	VVVVSDPSK	IIIAVIPADQDAR	YPNPPPDAKPDEK	VVVVSDPSKVVETIK	IIIAVIPADQDARLK	AKYPNPPPDAKPDEK	IICLNIFILFEYK + Carbamidomethyl C3	YPNPPPDAKPDEKVVVVSDPSK	TFFMSSFFFLQKNYLRPLYK	AQPEPPVVVSVTNFFSESVQQEVK	AQPEPPVVVSVTNFFSESVQQEVKK	AVEAGAPGVPVLLVPQGLDDEQVYEFLK	KAVEAGAPGVPVLLVPQGLDDEQVYEFLK	AVEAGAPGVPVLLVPQGLDDEQVYEFLKAEK
3187	B15		gi|120501449	Phakopsora pachyrhizi		PHEP 369				1040	100	6	VVETIK	VVVVSDPSK	IIIAVIPADQDAR	YPNPPPDAKPDEK	AKIIIAVIPADQDAR	VVVVSDPSKVVETIK	IIIAVIPADQDARLK	AKYPNPPPDAKPDEK	YPNPPPDAKPDEKVVVVSDSPK	TFFMSSFFFLQKNYLRPLYK	AQPEPPVVVSVTNFFSESVQQEVK	AQPEPPVVVSVTNFFSESVQQEVKK	AVEAGAPGVPVLLVPQGLDDEQVYEFLK	KAVEAGAPGVPVLLVPQGLDDEQVYEFLK
3187	C7		gi|120501449	Phakopsora pachyrhizi		PHEP 369				348	100	6	VVVVSDPSK	IIIAVIPADQDAR	YPNPPPDAKPDEK	TFFMSSFFFLQK	AKIIIAVIPADQDAR	VVVVSDPSKVVETIK	IIIAVIPADQDARLK	AKYPNPPPDAKPDEK	YPNPPPDAKPDEKVVVVSDPSK	TFFMSSFFFLQKNYLRPLYK	TFFMSSFFFLQKNYLRPLYK + Oxidation M4
3187	C9		gi|120501449	Phakopsora pachyrhizi		PHEP 369				324	100	6	IIIAVIPADQDAR	YPNPPPDAKPDEK	TFFMSSFFFLQK	AKIIIAVIPADQDAR	VVVVSDPSKVVETIK	IIIAVIPADQDARLK	AKYPNPPPDAKPDEK	TFFMSSFFFLQKNYLRPLYK	TFFMSSFFFLQKNYLRPLYK + Oxidation M4
8017	A7		gi|120499697	Phakopsora pachyrhizi		PHEP 369				201	100	2	VVVVSDPSK	IIIAVIPADQDAR	YPNPPPDAKPDEK	AKYPNPPPDAKPDEK
8017	A9		gi|120499697	Phakopsora pachyrhizi		PHEP 369				219	100	2	IIIAVIPADQDAR	YPNPPPDAKPDEK	AKYPNPPPDAKPDEK
8017	F1		gi|120501449	Phakopsora pachyrhizi		PHEP 369				274	100	6	IIIAVIPADQDAR	YPNPPPDAKPDEK	AKIIIAVIPADQDAR	VVVVSDPSKVVETIK	IIIAVIPADQDARLK	TFFMSSFFFLQKNYLRPLYK + Oxidation M4
8017	F3		gi|120501449	Phakopsora pachyrhizi		PHEP 369				234	100	6	IIIAVIPADQDAR	YPNPPPDAKPDEK	AKIIIAVIPADQDAR	VVVVSDPSKVVETIK	IIIAVIPADQDARLK	TFFMSSFFFLQKNYLRPLYK + Oxidation M4
8773	A11		gi|120501449	Phakopsora pachyrhizi		PHEP 369				307	100	6	IIIAVIPADQDAR	AKIIIAVIPADQDAR	IIIAVIPADQDARLK	AKYPNPPPDAKPDEK	AQPEPPVVVSVTNFFSESVQQEVK	AQPEPPVVVSVTNFFSESVQQEVKK	AVEAGAPGVPVLLVPQGLDDEQVYEFLK	AVEAGAPGVPVLLVPQGLDDEQVYEFLKAEK
8773	A19		gi|120501449	Phakopsora pachyrhizi		PHEP 369				222	100	6	IIIAVIPADQDAR	AKIIIAVIPADQDAR	IIIAVIPADQDARLK	AQPEPPVVVSVTNFFSESVQQEVK	AQPEPPVVVSVTNFFSESVQQEVKK	AVEAGAPGVPVLLVPQGLDDEQVYEFLKAEK
8773	A23		gi|120501449	Phakopsora pachyrhizi		PHEP 369				247	100	6	IIIAVIPADQDAR	AKIIIAVIPADQDAR	VVVVSDPSKVVETIK	IIIAVIPADQDARLK	AKYPNPPPDAKPDEK	AQPEPPVVVSVTNFFSESVQQEVK	AQPEPPVVVSVTNFFSESVQQEVKK	AVEAGAPGVPVLLVPQGLDDEQVYEFLK	AVEAGAPGVPVLLVPQGLDDEQVYEFLKAEK
8773	A5		gi|120501449	Phakopsora pachyrhizi		PHEP 369				533	100	6	IIIAVIPADQDAR	AKIIIAVIPADQDAR	VVVVSDPSKVVETIK	IIIAVIPADQDARLK	AQPEPPVVVSVTNFFSESVQQEVK	AQPEPPVVVSVTNFFSESVQQEVKK	AVEAGAPGVPVLLVPQGLDDEQVYEFLK	AVEAGAPGVPVLLVPQGLDDEQVYEFLKAEK
8773	A7		gi|120501449	Phakopsora pachyrhizi		PHEP 369				237	99.996	6	NYLRPLYK	IIIAVIPADQDAR	YPNPPPDAKPDEK	AKIIIAVIPADQDAR	VVVVSDPSKVVETIK	IIIAVIPADQDARLK	AKYPNPPPDAKPDEK	AQPEPPVVVSVTNFFSESVQQEVK	AQPEPPVVVSVTNFFSESVQQEVKK	AVEAGAPGVPVLLVPQGLDDEQVYEFLK	AVEAGAPGVPVLLVPQGLDDEQVYEFLKAEK
8926	F9		gi|120501449	Phakopsora pachyrhizi		PHEP 369				910	100	6	VVVVSDPSK	IIIAVIPADQDAR	YPNPPPDAKPDEK	AKIIIAVIPADQDAR	VVVVSDPSKVVETIK	AKYPNPPPDAKPDEK	AQPEPPVVVSVTNFFSESVQQEVK	AQPEPPVVVSVTNFFSESVQQEVKK	AVEAGAPGVPVLLVPQGLDDEQVYEFLK	KAVEAGAPGVPVLLVPQGLDDEQVYEFLK	AVEAGAPGVPVLLVPQGLDDEQVYEFLKAEK
8220	H1		gi|120512620	Phakopsora pachyrhizi		phosphoglycerate kinase				347	130	2	DKSFLVR	TISDLDPK	ELEYFSK	AKPEDIEK	AHSSVVGFK	KELEYFSK	VDFNVPQDK	FHIEEEGSK	TTGEITNNAR	GQIFLLENLR	TINHLIDNGAR	AKPEDIEKFR	AHSSVVGFKGDQR	YTLRPVSTELEK	QVNKLIVCGGMAFTFK + Gln-->pyro-Glu (Nterm Q0), Oxidation M11	LLGKPVTFIDQCVGPK + Carbamidomethyl C12	VLEKPDRPFLAILGGAK	VDFNVPQDKTTGEITNNAR
8220	H3	1	gi|120512620	Phakopsora pachyrhizi		phosphoglycerate kinase	metabolism	Puccinia graminis f. sp. tritici	8e-100	562	100	2	DKSFLVR	ELEYFSK	AKPEDIEKFR	AHSSVVGFKGDQR	KTISDLDPK	KELEYFSK	AHSSVVGFK	VDFNVPQDK	FHIEEEGSK	TTGEITNNAR	GQIFLLENLR	TINHLIDNGAR	AKPEDIEKFR	AHSSVVGFKGDQR	YTLRPVSTELEK	QVNKLIVCGGMAFTFK + Gln-->pyro-Glu (Nterm Q0), Oxidation M11	LLGKPVTFIDQCVGPK + Carbamidomethyl C12	VLEKPDRPFLAILGGAK	VDFNVPQDKTTGEITNNAR
8017	G19		gi|120510176	Phakopsora pachyrhizi		phosphomannomutase				147	99.991	5	GTFIEFR	ILKELFDL	TVIGFVGGSDLSK	GGNDHEIFEDPR	IKEQLEVDPQSK	NASISERIEFEK	TIGHSVSSPQDTIK	IEFEKLDHQIQVR	TYKGGNDHEIFEDPR	HVQSSGFKEIHFFGDK
8926	E7		gi|120510276	Phakopsora pachyrhizi		phosphomannomutase				184	99.87	3	AGFAGDDAPR	DLTDYLNK	GYSFTTTAER	AVFPSIVGRPR	HQGVMVGMGQK + Oxidation M5, M8	DSYVGDEAQSKR	IWHHTFYNELR	LDLAGRDLTDYLNK	GYSFTTTAEREIVR	ILMERGYSFTTTAER + Oxidation M3	VAPEEHPVLLTEAPLNPK	YPIEHGIVTNWDDMEK + Oxidation M14	AVFPSIVGRPRHQGVMVGMGQK + Oxidation M16, M19	TTGIVLDSGDGVTHTVPIYEGYALPHAILR
8220	D3	2	gi|120510176	Phakopsora pachyrhizi		phosphomannomutase involved in secretion	energy/metabolism	Puccinia graminis f. sp. tritici	3e-94	346	100	5	GTFIEFR	HVQSSGFK	EIHFFGDK	LDHQIQVR	FLGEDRYK	NGMINVSPIGR + Oxidation M3	YKELVNFCLK	TVIGFVGGSDLSK	ELSEIDIPIKR	NGEELESQSFIK	GGNDHEIFEDPR	IKEQLEVDPQSK	TIGHSVSSPQDTIK	IEFEKLDHQIQVR	TYKGGNDHEIFEDPR
1525	D15		gi|254143767	Melampsora larici-populina		polyadenylate binding protein				354	100	1	GYGFLAFR	SRGYGFLAFR	SAETALQTLGGR	AFAAFGSLSDAR	AHLYVGNLSPR	SAETALQTLGGRK	RAHLYVGNLSPR	DKTDAEQAIATMNGEWLGSR	NFQHGGLNYGFVEYYEMR	NFQHGGLNYGFVEYYEMR + Oxidation M17	IIPDRNFQHGGLNYGFVEYYEMR
8220	F1		gi|120503605	Phakopsora pachyrhizi		polyadenylate binding protein				117	99.997	5	HGGPQAGPGGMR + Oxidation M11	EQTSYPPSALSGR	APDVPHVGLSPAALAK	VQEAVQVLDEYER	QMLGEALYPQIAEK + Gln-->pyro-Glu (Nterm Q0), Oxidation M2	VQEAVQVLDEYERK
8220	F3		gi|120503605	Phakopsora pachyrhizi		polyadenylate binding protein				169	100	5	HGGPQAGPGGMR + Oxidation M11	EQTSYPPSALSGR	APDVPHVGLSPAALAK	VQEAVQVLDEYER	QMLGEALYPQIAEK + Gln-->pyro-Glu (Nterm Q0), Oxidation M2
8220	F7		gi|120503605	Phakopsora pachyrhizi		polyadenylate binding protein				198	100		HGGPQAGPGGMR + Oxidation M11	EQTSYPPSALSGR	APDVPHVGLSPAALAK	VQEAVQVLDEYER	QMLGEALYPQIAEK + Oxidation M2	VQEAVQVLDEYERK	QMLGEALYPQIAEKQPEK + Gln-->pyro-Glu (Nterm Q0)	QMLGEALYPQIAEKQPEK + Oxidation M2
8220	F9	4	gi|120503605	Phakopsora pachyrhizi		polyadenylate binding protein	transcrition	Puccinia graminis f. sp. tritici	6e-35	379	100	5	HGGPQAGPGGMR	HGGPQAGPGGMR + Oxidation M11	EQTSYPPSALSGR	APDVPHVGLSPAALAK	VQEAVQVLDEYER	QMLGEALYPQIAEK + Oxidation M2	VQEAVQVLDEYERK	QMLGEALYPQIAEKQPEK + Gln-->pyro-Glu (Nterm Q0), Oxidation M2	QMLGEALYPQIAEKQPEK + Oxidation M2
8220	E19		gi|254127291	Melampsora larici-populina		polyadenylate binding protein				72	99.92	2	AHFTNLYIK	GFGFVNYENHESASK
8220	F7		gi|254127291	Melampsora larici-populina	gi|120503605	polyadenylate binding protein				281	100	2	GNILYVAR	YQGVNLYIK	AHFTNLYIK	AVEALHDKDYK	VVFVGIHVPR	AHEQQKYETTLK	GFGFVNYENHESASK	GVNGMQLNDKVVFVGIHVPR + Oxidation M5
8017	A21		gi|120523998	Phakopsora pachyrhizi		polyubiquitin				245	100	6	YTAWGGGL	DALCFVILR	TLADYNIQK	ESTLHLVLR	IQDKEGIPPDQQR	CGNKDALCFVILR + Carbamidomethyl C1, C8	QLEDGRTLADYNIQK + Gln-->pyro-Glu (Nterm Q0)	TITLEVESSDTIDNVK
8773	C1		gi|120514870	Phakopsora pachyrhizi		polyubiquitin				197	100	5	EGIPPDQQR	DALCFVILR	TLADYNIQK	ESTLHLVLR	LIFAGKQLEDGR	IQDKEGIPPDQQR	CGNKDALCFVILR + Carbamidomethyl C1, C8	QLEDGRTLADYNIQK + Gln-->pyro-Glu (Nterm Q0)	QLEDGRTLADYNIQK	TITLEVESSDTIDNVK	DALCFVILRCTFFIK	TITLEVESSDTIDNVKAK	TLADYNIQKESTLHLVLR	TLTGKTITLEVESSDTIDNVK
8773	C5	4	gi|120514870	Phakopsora pachyrhizi		polyubiquitin	defense/protein fate	Elaeis guineensis	5e-83	410	100	5	ESTLHLVLR	GGMQILVKTLTGK	LIFAGKQLEDGR	IQDKEGIPPDQQR	CGNKDALCFVILR + Carbamidomethyl C1, C8	LISSLSLLPLCKCGNK + Carbamidomethyl C11	QLEDGRTLADYNIQK + Gln-->pyro-Glu (Nterm Q0)	TITLEVESSDTIDNVK	QLEDGRTLADYNIQK	TITLEVESSDTIDNVKAK	TLADYNIQKESTLHLVLR	TLTGKTITLEVESSDTIDNVK
8773	F13		gi|149873276	Puccinia triticina		polyubiquitin				127	99.204	3	HSRPILK	EGIPPDQQR	ESTLHLVLR	LIFAGKQLEDGR	IQDKEGIPPDQQR	TLADYNIQKESTLHL	QLEDGRTLADYNIQK	FLLLRLFICLNSAGSPA + Carbamidomethyl C9	TITLEVESSDTIDNVKAK	TLADYNIQKESTLHLVLR
8773	F19		gi|254119378	Melampsora larici-populina		polyubiquitin				192	98.394	3	EGIPPDQQR	TLADYNIQK	ESTLHLVLR	LIFAGKQLEDGR	IQDKEGIPPDQQR	QLEDGRTLADYNIQK + Gln-->pyro-Glu (Nterm Q0)	TITLEVESSDTIDNVK	QLEDGRTLADYNIQK	TITLEVESSDTIDNVKAK	TLADYNIQKESTLHLVLR	TLTGKTITLEVESSDTIDNVK
8773	G1		gi|254165795	Melampsora larici-populina		polyubiquitin				176	98.41	3	EGIPPDQQR	TLADYNIQK	ESTLHLVLR	LIFAGKQLEDGR	IQDKEGIPPDQQR	HSTIMQIFVKTLTGK + Oxidation M5	QLEDGRTLADYNIQK + Gln-->pyro-Glu (Nterm Q0)	QLEDGRTLADYNIQK	TITLEVESSDTIDNVKAK	TLADYNIQKESTLHLVLR	HPSIHPSLSKSTEFPFYSLICTPHL
8017	G1		gi|120428256	Uromyces appendiculatus		proteasome subunit (alpha/20S)				80	99.982	2	FKDGVVLAVEK	AVENSGTVIGLR	IIHMVHDEVKDK + Oxidation M4
8017	G3		gi|120430639	Uromyces appendiculatus		proteasome subunit (alpha/20S)				72	99.972	2	FKDGVVLAVEK	IIHMVHDEVKDK + Oxidation M4
1524-2	E9	2	gi|120511025	Phakopsora pachyrhizi		proteasome subunit (alpha/20S)	protein fate	Puccinia graminis f. sp. tritici	1e-114	385	100	2	LLVLQVLR	HGVVLGVER	LGSTTIAATTK	LFQVEYAIEAIK	AIGSGSEGAQTELQER	FTFDEPIKIESVTQAVCDLALR + Carbamidomethyl C17	LDEHNVQLAEVTPSEGFHILNNVELGDAIR
8017	C15		gi|120520727	Phakopsora pachyrhizi		proteasome subunit beta				306	100	6	FKDIR	VLFYR	VMYNRR	VMYNRR + Oxidation M2	TFNICTQKK + Carbamidomethyl C5	VTSSGVEISEPLK	APTEWSFAEGLR	GNPLWNSFVVGGVDK	SKGNPLWNSFVVGGVDK	VLDDLPNGHSGLTEEVAR	VLDDLPNGHSGLTEEVARK	IVPVGEHTIIGAGGDLSDFQYIQK	VTSSGVEISEPLKAPTEWSFAEGLR
8017	C13	1	gi|120523430	Phakopsora pachyrhizi		proteasome subunit beta	protein fate	Melampsora larici-populina	1e-121	343	100	2	VLFYR	VMYNRR + Oxidation M2	TQQPIVTGTSVLGIK	GNPLWNSFVVGGVDK	SKGNPLWNSFVVGGVDK	VLDDLPNGHSGLTEEVAR	VLDDLPNGHSGLTEEVARK	IVPVGEHTIIGAGGDLSDFQYIQK	THEVLNDDGHNLTTPQIFEYLAR
8017	D7		gi|120519605	Phakopsora pachyrhizi		protein disulfide isomerase				335	100	3	FEELQIK	FSVSGFPTIK	DPLDYQESR	LVADESWLAK	ASGGLLLPEAGR	LAAKGATMASDK	VAHLDADQSSNR	GATMASDKFEELQIK + Oxidation M4	VAHLDADQSSNRDLASR
8017	D9		gi|120519605	Phakopsora pachyrhizi		protein disulfide isomerase				296	100	3	FEELQIK	FSVSGFPTIK	DPLDYQESR	LVADESWLAK	ASGGLLLPEAGR	LAAKGATMASDK	VAHLDADQSSNR	GATMASDKFEELQIK + Oxidation M4	VAHLDADQSSNRDLASR
8926	B19		gi|120510790	Phakopsora pachyrhizi		protein disulfide isomerase				303	100	5	YPFDEKK	GFIDYEGDR	QTKYPFDEK	FYAPWCGHCK + Carbamidomethyl C6, C9	AIDQNSIMNFVK + Oxidation M8	KAIDQNSIMNFVK + Oxidation M9	ISFVWIDANQFSDHGK	QGPGSHVLVSDSFDDVVFGDDSR	FDATENDIPPTAEISVSGYPTLK	QGPGSHVLVSDSFDDVVFGDDSRR + Gln-->pyro-Glu (Nterm Q0)	QGPGSHVLVSDSFDDVVFGDDSRR
8926	B21	2	gi|120510801	Phakopsora pachyrhizi		protein disulfide isomerase	protein fate	Melampsora larici-populina	2e-91	352	100	1	YPFDEKK	SYETFQR	ADGIVTFMKK + Oxidation M8	QTKYPFDEK	AIDQNSIMNFVK + Oxidation M8	DEFIFGAVHEHSK	KAIDQNSIMNFVK + Oxidation M9	RDEFIFGAVHEHSK	FVSENSIPLLNEVSPK	ISFVWIDANQFSDHGK	FDEGRNDFHGQEFTDENVSK	QGPGSHVLVSDSFDDVVFGDDSRR + Gln-->pyro-Glu (Nterm Q0)	QGPGSHVLVSDSFDDVVFGDDSRR
18622-2	E15		gi|120509243	Phakopsora pachyrhizi		protein disulfide isomerase				127	99.84	6	YPFDEKK	GFIDYEGDR	AIDQNSIMNFVK + Oxidation M8	ISFVWIDANQFSDHGK	QGPGSHVLVSDSFDDVVFGDDSR + Gln-->pyro-Glu (Nterm Q0)	QGPGSHVLVSDSFDDVVFGDDSR	FDATENDIPPTAEISVSGYPTLK
18622-2	E13		gi|120510801	Phakopsora pachyrhizi		protein disulfide isomerase				160	100	1	SYETFQR	ALEPVAKEFK	QTKYPFDEK + Gln-->pyro-glu (Nterm Q0)	RDEFIFGAVHEHSK	FVSENSIPLLNEVSPK	ISFVWIDANQFSDHGK	QGPGSHVLVSDSFDDVVFGDDSR + Gln-->pyro-Glu (Nterm Q0)	QGPGSHVLVSDSFDDVVFGDDSR
8926	A7		gi|120515891	Phakopsora pachyrhizi		pyruvate dehydrogenase beta				336	100	4	DFTLPIGQAK	VISPWSSEDAK	SGQDVTVVAHSR	SIRPLDIETIIESVK	TFYMSGGSTPCPVVFR + Oxidation M4	TFYMSGGSTPCPVVFR + Carbamidomethyl C11	TFYMSGGSTPCPVVFR + Carbamidomethyl C11, Oxidation M4	SIRPLDIETIIESVKK	MVGLSLEAAEALNQSDGIK	MVGLSLEAAEALNQSDGIK + Oxidation M1	VTGADLPTPYAASLEDAAFPDIPVIK	MVGLSLEAAEALNQSDGIKAEVINLR + Oxidation M1	VTGADLPTPYAASLEDAAFPDIPVIKK	GPNGAAAGVGAQHSQDYCSWYGQVPGLK + Carbamidomethyl C18
8926	A9	1	gi|120515891	Phakopsora pachyrhizi		pyruvate dehydrogenase beta	energy	Melampsora larici-populina	4e-115	339	100	4	DFTLPIGQAK	VISPWSSEDAK	SGQDVTVVAHSR	SIRPLDIETIIESVK	TFYMSGGSTPCPVVFR + Oxidation M4	TFYMSGGSTPCPVVFR + Carbamidomethyl C11	TFYMSGGSTPCPVVFR + Carbamidomethyl C11, Oxidation M4	SIRPLDIETIIESVKK	MVGLSLEAAEALNQSDGIK + Oxidation M1	VTGADLPTPYAASLEDAAFPDIPVIK	MVGLSLEAAEALNQSDGIKAEVINLR + Oxidation M1	VTGADLPTPYAASLEDAAFPDIPVIKK
1525	D21	1	gi|120522716	Phakopsora pachyrhizi		rab GDP dissociation inhibitor	transport/signaling	Melampsora larici-populina	4e-135	516	100	2	TPMQDVFSK + Oxidation M3	IMLYTTSVSR + Oxidation M2	TRPAKETYER	VIGDPSYFLNGKK	LSAIYGGTYMLDK + Oxidation M10	VDEIVYDDGGKVVGVR	KHDVYIAAISSTHNVCAK + Carbamidomethyl C16	SPYIYPLYGLGELPQGFAR	FVSVSPVYAPAASGQDENVFITR	HPIPNTDDSDSLQLVIPQAQIGR	LLGPIHDKFVSVSPVYAPAASGQDENVFITR
1524-2	C17	1	gi|120535109	Phakopsora pachyrhizi		ran GTPase binding protein ( neuc transpot)	transport/protein fate	Melampsora larici-populina	7e-66	376	100	1	FGSSENANLFK	THEEDENVFFK	KAEDSSTEEQER	SWVYNVAADVSDEGVTSETLALR	GKFEEAQEVNSFILSISDSSEIK
8220	D9		gi|290909426	Melampsora occidentalis		rho GDP dissociation inhibitor				158	100	4	APVSSIPFK	FVSEESPSGMLAR + Oxidation M10	QPIIMDLTNPENLVK + Oxidation M5	TLDEYAQLDAEDESLR	TLDEYAQLDAEDESLRK
8220	D7	1	gi|83922021	Phakopsora pachyrhizi	gi|1456C11	rho GDP dissociation inhibitor	signaling	Puccinia graminis f. sp. tritici	2e-77	76	99.298	3	TLDEYAK	LDAEDESLRK	FVSEESPSGMLAR + Oxidation M10	TLDEYAKLDAEDESLR
8141	G19	1	gi|120519941	Phakopsora pachyrhizi		RNA binding protein (splicing factor)	Protein synthesis	Melampsora larici-populina	3e-66	512	100	1	IPPEATR	LIVEFAK	YGALLDVR	SDVEKYFGR	IPPEATRSDVEK	GISHETSWQDLK	DMHGGGGGGGGGGYGAR + Oxidation M2	GMVVTIFEDRPGGR	GMVVTIFEDRPGGR + Oxidation M2	IMAGFGFLEYDSVR + Oxidation M2	GRDMHGGGGGGGGGGYGAR + Oxidation M4	GMVVTIFEDRPGGRR + Oxidation M2	GISHETSWQDLKDFAR	NMPGEGLIEYASQDDADNAIR	NMPGEGLIEYASQDDADNAIR + Oxidation M2
8220	C9		gi|120499251	Phakopsora pachyrhizi		RNA helicase				280	100		AVQLDQLLR	ILVATDIFGR	LTLHGLQQHFVK	DCNFPSIAIHSGLGQEER + Carbamidomethyl C2	VNIVVNYDTPGEADSYLHR
8220	C9	1	gi|254126517	Melampsora larici-populina	gi|120499251	RNA helicase	transcrition	Puccinia graminis f. sp. tritici	1e-89	296	100	4	AVQLDQLLR	ILVATDIFGR	LTLHGLQQHFVK	FMQNPLEIYVDDEAK + Oxidation M2	KFMQNPLEIYVDDEAK + Oxidation M3	DCNFPSIAIHSGLGQEER + Carbamidomethyl C2	VNIVVNYDTPGEADSYLHR	DCNFPSIAIHSGLGQEER + Carbamidomethyl C2
18622	C15	1	gi|120518708	Phakopsora pachyrhizi	gi|1483F02	SEC14 cytosolic factor	transport	Puccinia graminis f. sp. tritici	6e-116	452	100	3	LVVEYEK	LMFIESEK + Oxidation M2	IQLQAEGYFK	DGRPLYIEQLGK	LGHLSVEQVHVLK	DVDAIYPQFYHK	VDELYETFQYPEK	VDKDGRPLYIEQLGK	AAIYGGGLTGASHDDATLLR	NYVQQASHLSQNYYPETMGK + Oxidation M18
1524-2	G17	1	gi|120423194	Uromyces appendiculatus	gi|120516837	septin	cell cycle	Puccinia graminis f. sp. tritici	6e-52	52	98.267	1	SSLLVTHLSDLKEITHDFLYENYR
1524-2	G17		gi|120516837	Phakopsora pachyrhizi		septin				46	98.267	4	TALLSTHLTDLKEITHDFLYENYR
8220	E21	1	gi|156597317	Microbotryum violaceum		serine-threonine phosphatase	regulation	Puccinia graminis f. sp. tritici	1e-37	60	96.928	4	SAIVSLPR	QLLPIQPVVMASR + Gln-->pyro-Glu (Nterm Q0)	LLKYSGIVPPCTK + Carbamidomethyl C11
1524	D5		gi|83922383	Phakopsora pachyrhizi		small heat shock protein				96	98.438	2	LTISGQTK	YGPPANSGK	SSSEHTQGSVR	KEDIAIDLQNGR	ATGSSIVSQVHRPK	TIAVPQSVTHDQIK	MDVVETEDSFLVTTELPGAK + Oxidation M1
1525	E21		gi|120526749	Phakopsora pachyrhizi		small heat shock protein				582	100	2	LTISGQTK	YGPPTNSK	STAGSSAVSK	VNPSKESQR	DDIAIDLHSGR	SSNEHSEGNVR	YGPPTNSKDNK	KDDIAIDLHSGR	LVTDRYGPPTNSK	ASFNEGVLQVTVPK	TIAVPQTVSHEQIK	IDVVETDDSFIVTAELAGAK	IDVVETDDSFIVTAELAGAKK
1525	F3		gi|120526749	Phakopsora pachyrhizi		small heat shock protein				147	99.33	2	VNPSKESQR	SSNEHSEGNVR	YGPPTNSKDNK	GRSQVLISPIVP	VSERTFGSFSR	KDDIAIDLHSGR	ASFNEGVLQVTVPK	TIAVPQTVSHEQIK	IDVVETDDSFIVTAELAGAK
8017	B21		gi|120504229	Phakopsora pachyrhizi		small heat shock protein				593	100	5	TFGSFSR	LTISGQTK	YGPPTNSK	STAGSSAVSK	VTPSKESQR	DDIAIDLHSGR	SSNEHSEGNVR	YGPPTNSKDNK	KDDIAIDLHSGR	ASFNEGVLQVTVPK	TIAVPQTVSHEQIK
8017	B19	4	gi|120526749	Phakopsora pachyrhizi		small heat shock protein	defense	Melampsora larici-populina	5e-51	626	100	2	TFGSFSR	QKHCEK + Carbamidomethyl C4	LTISGQTK	YGPPTNSK	STAGSSAVSK	DDIAIDLHSGR	SSNEHSEGNVR	YGPPTNSKDNK	KDDIAIDLHSGR	LVTDRYGPPTNSK	ASFNEGVLQVTVPK	TIAVPQTVSHEQIK
8017	C1		gi|120526749	Phakopsora pachyrhizi		small heat shock protein				357	100	2	TFGSFSR	LTISGQTK	YGPPTNSK	SSNEHSEGNVR	YGPPTNSKDNK	KDDIAIDLHSGR	ASFNEGVLQVTVPK	TIAVPQTVSHEQIK
8017	C3		gi|120526749	Phakopsora pachyrhizi		small heat shock protein				435	100	2	TFGSFSR	LTISGQTK	YGPPTNSK	DDIAIDLHSGR	SSNEHSEGNVR	YGPPTNSKDNK	KDDIAIDLHSGR	ASFNEGVLQVTVPK	TIAVPQTVSHEQIK
18601	B7		gi|83922583	Phakopsora pachyrhizi		small heat shock protein				69	99.324	2	SGKVDIDGNPVVK	IKAENPEVSFGEIGR	SLSDEEKKPYEDMAGR + Oxidation M13
18601	B21	1	gi|120527960	Phakopsora pachyrhizi		sterol binding protein	regulation	Puccinia graminis f. sp. tritici	1e-41	113	96.049	6	GNIMLATK	AFMSGQLK	AFMSGQLK + Oxidation M3	VNGLFQLNIK	MSSELSIDGIK	GQVGQWAIDFK	KVNGLFQLNIK	GQVGQWAIDFKK	LTGQKAFMSGQLK	VNGLFQLNIKNPK	SSAVFTLLHDAISK
3111	B3	1	gi|254113321	Melampsora larici-populina		succinate dehydrogenase	transport	Melampsora larici-populina	2e-126	302	100	2	AFGGQSLKYGK	AHQTVLATGGYGR	FRAHQTVLATGGYGR	TGHAILHTLYGQSLR	AAFGLAEAGLNTACITK + Carbamidomethyl C14	CVGVTAYNQEDGTLHR + Carbamidomethyl C1	EAPQAVIELEHFGVPFSR	CAAAADRTGHAILHTLYGQSLR + Carbamidomethyl C1
8220	C13		gi|120500717	Phakopsora pachyrhizi		succinate-CoA ligase beta	energy	Puccinia graminis f. sp. tritici	5e-90	171	100	4	QEKVFQLR	AFQLITHDK	LGFDENAEFR	IFAFDELDEAATK	ATEELSLNIPLIVR	LGFDENAEFRQEK
8141	A3		gi|120515897	Phakopsora pachyrhizi		superoxide dismutase				425	100	6	QIELQGALK + Gln-->pyro-Glu (Nterm Q0)	VINFDEAEKR	FSQAVSQEFGGLEQLK	HTLPELPYSYDALEPAISK	HTLPELPYSYDALEPAISKK	SSLNAAAMSIQGSGWAWLGLDTK	ARHTLPELPYSYDALEPAISK	SSLNAAAMSIQGSGWAWLGLDTK + Oxidation M8	QIELQGALKFNGGGHLNHSLFWK + Gln-->pyro-Glu (Nterm Q0)	QIELQGALKFNGGGHLNHSLFWK	HHAAYVNGLNAAEEAYANALQAQDVK
8141	A1		gi|120516847	Phakopsora pachyrhizi		superoxide dismutase				396	100	4	RYQSAIGA	QIELQGALK + Gln-->pyro-Glu (Nterm Q0)	QIELQGALK	IMELHHSK + Oxidation M2	VINFDEAEKR	FSQAVSQEFGGLEQLK	HTLPELPYSYDALEPAISK	HTLPELPYSYDALEPAISKK	SSLNAAAMSIQGSGWAWLGLDTK	ARHTLPELPYSYDALEPAISK	SSLNAAAMSIQGSGWAWLGLDTK + Oxidation M8	QIELQGALKFNGGGHLNHSLFWK + Gln-->pyro-Glu (Nterm Q0)	QIELQGALKFNGGGHLNHSLFWK
8220	H19	2	gi|120536507	Phakopsora pachyrhizi		superoxide dismutase	defense	Puccinia graminis f. sp. tritici	1e-87	84	99.991	1	RSHFLEIFK	FNGGGHLNHSLFWK	HTLPELPYSYDALEPAISKK
18622-2	C15		gi|120515897	Phakopsora pachyrhizi		superoxide dismutase				104	99.976	6	QIELQGALK + Gln-->pyro-Glu (Nterm Q0)	VINFDEAEKR	FSQAVSQEFGGLEQLK	ARHTLPELPYSYDALEPAISK
8220	E9	1	gi|90563667	Leucosporidium scottii		methylene-tetrahydrofolate dehydrogenase	metabolism	Coprinopsis cinerea okayama	1e-69	89	99.993	1	DATVTQCHSR + Carbamidomethyl C7	SDIVGSPVCALLR + Carbamidomethyl C9	DVDGFHAYNIGLLSSR
1524	H17		gi|120510700	Phakopsora pachyrhizi		transaldolase				132	99.988	6	TIVMGASFR	FAEDSETLK	YYKQEGYK	KFAEDSETLK	IASTWEGIQAAR	VSYVDNEPEFR	FDGPNDPGVQSVQK	KPDGKFDGPNDPGVQSVQK
8141	F1		gi|120526782	Phakopsora pachyrhizi		transaldolase				425	100	1	LLVEFGK	ILDWHK	VSTEVDAR	SLGIDKDR	EILALIPGR	LVDAAVEYGK	IASTWEGIQAAR	FDGPNDPGVQSVQK	SQGGSLDHQVDATVDR	KPDGKFDGPNDPGVQSVQK
8141	F3	1	gi|120526782	Phakopsora pachyrhizi		transaldolase	metabolism	Melampsora larici-populina	1e-109	466	100	1	ILDWHK	VSTEVDAR	SLGIDKDR	EILALIPGR	LVDAAVEYGK	IASTWEGIQAAR	FDGPNDPGVQSVQK	SQGGSLDHQVDATVDR	KPDGKFDGPNDPGVQSVQK
8220	D13		gi|120519330	Phakopsora pachyrhizi		transketolase				252	99.165	5	SKVPFILK	YGYMGTNK	YGYMGTNK + Oxidation M4	MGTWLLER	MGTWLLER + Oxidation M1	VFWDMGLR	ALDAVDRLR	VFWDMGLR + Oxidation M5	AEGFDVGLVNK	FVLVVESLNR	FVLVVESLNRK	LRAEGFDVGLVNK	LGTVIAFGEILHR	QKFVLVVESLNR	TGLGSKMGTWLLER + Oxidation M7	GKLGTVIAFGEILHR	STMNVVDEQAISEYGK	STMNVVDEQAISEYGK + Oxidation M3	MYFPADVHQMTAVVNK	MYFPADVHQMTAVVNK + Oxidation M1	MYFPADVHQMTAVVNK + Oxidation M1, M10	EGCGGLGAQIFHQGLDPASIIR + Carbamidomethyl C3	EGTQDHYYGGDYEFVPGKDEFIR
8220	D15	1	gi|120519330	Phakopsora pachyrhizi		transketolase				367	100	5	SKVPFILK	YGYMGTNK	YGYMGTNK + Oxidation M4	MGTWLLER	MGTWLLER + Oxidation M1	VFWDMGLR	ALDAVDRLR	VFWDMGLR + Oxidation M5	AEGFDVGLVNK	FVLVVESLNR	FVLVVESLNRK	LRAEGFDVGLVNK	LGTVIAFGEILHR	QKFVLVVESLNR	TGLGSKMGTWLLER + Oxidation M7	GKLGTVIAFGEILHR	STMNVVDEQAISEYGK	STMNVVDEQAISEYGK + Oxidation M3	MYFPADVHQMTAVVNK	MYFPADVHQMTAVVNK + Oxidation M1	MYFPADVHQMTAVVNK + Oxidation M1, M10	EGCGGLGAQIFHQGLDPASIIR + Carbamidomethyl C3	EGTQDHYYGGDYEFVPGKDEFIR
2877	H17		gi|254151689	Melampsora larici-populina		transposon				47	98.125	6	VVTSVIPK
8141	B7		gi|120498326	Phakopsora pachyrhizi		triosephosphate isomerase				535	100	2	TSETIR	FFVGGNFK	KFFVGGNFK	NVDPKTSETIR	IPYVILGHSER	VATPQQAQEVHK	SLFHEDSEFVGNK	TIQVVESQLEGIKK	VVVAYEPVWAIGTGK	RSLFHEDSEFVGNK	SGAFTGEISFHQLVDAK	TGAALATNLSVIACIGESLSER + Carbamidomethyl C14	HLNESDLDPNAEVVVAPPALYLLPVR	SGAFTGEISFHQLVDAKIPYVILGHSER
8141	B9	1	gi|120499172	Phakopsora pachyrhizi		triosephosphate isomerase	metabolism	Puccinia graminis f. sp. tritici	1e-104	621	100	3	FFVGGNFK	KFFVGGNFK	IPYVILGHSER	VATPQQAQEVHK	SLFHEDSEFVGNK	TIQVVESQLEGIKK	VVVAYEPVWAIGTGK	RSLFHEDSEFVGNK	SGAFTGEISFHQLVDAK	TGAALATNLSVIACIGESLSER + Carbamidomethyl C14	HLNESDLDPNAEVVVAPPALYLLPVR	SGAFTGEISFHQLVDAKIPYVILGHSER
8220	H13		gi|120499172	Phakopsora pachyrhizi		triosephosphate isomerase				260	100	3	FFVGGNFK	IPYVILGHSER	VATPQQAQEVHK	NILVGAQNGYLEK	TIQVVESQLEGIK	SLFHEDSEFVGNK	KNILVGAQNGYLEK	TIQVVESQLEGIKK	VVVAYEPVWAIGTGK	RSLFHEDSEFVGNK	SGAFTGEISFHQLVDAK
8017	F21		gi|161634820	Sporobolomyces roseus		ubiquinol-cytochrome c reductase				70	98.23	4	GKPVFIR	ASSQVPDYSK	VEVDLSAIPEGK	HRTQGEIDEANQVDVK
8017	F19	1	gi|161646983	Sporobolomyces roseus		ubiquinol-cytochrome c reductase	energy/transport	Ustilago maydis	3e-86	78	95.036	3	GKPVFIR	SAMASPIVR + Oxidation M3	VEVDLSAIPEGK	HRTQGEIDEANQVDVK	GPAPSHLEIPEYEFETTK	AVSSPRFVSTSAVSQSAASSQVPDYSK
1524	E11		gi|290907692	Melampsora occidentalis		ubiquitin				95	98.312	2	EGIPPDQQR	TLADYNIQK	ESTLHLVLR	IQEKEGIPPDQQR	QLEDGRTLADYNIQK + Gln-->pyro-Glu (Nterm Q0)	QLEDGRTLADYNIQK
8017	A19	2	gi|283982464	Microbotryum violaceum		ubiquitin	protein fate	Selaginella moellendorffii	2e-79	276	100	3	EGIPPDQQR	TLADYNIQK	ESTLHLVLR	VCEISVNPLN	QENQTVYMI + Gln-->pyro-Glu (Nterm Q0)	IQDKEGIPPDQQR	QLEDGRTLADYNIQK + Gln-->pyro-Glu (Nterm Q0)	TITLEVESSDTIDNVK
1525-2	G3		gi|34332495	Ustilago maydis		ubiquitin				191	100	1	MQIFVK	LKMQIFVK	ESTLHLVLR	IQDKEGIPPDQQR	TITLEVESSDTIDNVK
18622	E3	1	gi|254151530	Melampsora larici-populina		UTP-glucose-1-phosphate uridylyltransferase	metabolism	Melampsora larici-populina	1e-130	129	99.946	2	IFNTNNLWVK	DGMTFLDLSVR	DGMTFLDLSVR + Oxidation M3	GGTLIDYDGKVR	ADLPEATNHAILDK	YANHNIEIMTFNQSR	YANHNIEIMTFNQSR + Oxidation M9
3073	B1		gi|254145552	Melampsora larici-populina		vacuolar ATP synthase A				118	99.675	2	GINTQALDR	VGHDELVGEIIR	LTPDFPLLTGQR	FGSVYSVSGPVVVAEK	ATIQVYEETSGMTIGDPVLR + Oxidation M12
3073	B3	2	gi|254145552	Melampsora larici-populina		vacuolar ATP synthase A	transport	Melampsora larici-populina	3e-126	131	100	2	GINTQALDR	VGHDELVGEIIR	LTPDFPLLTGQR	FGSVYSVSGPVVVAEK	ATIQVYEETSGMTIGDPVLR + Oxidation M12
8220	A7		gi|254158134	Melampsora larici-populina		vacuolar ATP synthase A				103	95.804	1	CLGNPER + Carbamidomethyl C1	YCPFYK + Carbamidomethyl C2	LASFYER	TEPDFINYR	EDELSEIVQLVGK	YCPFYKTNAMLK
18622-2	G9		gi|254145552	Melampsora larici-populina		vacuolar ATP synthase A				114	100	2	VGHDELVGEIIR	LTPDFPLLTGQR
3111	A15		gi|120499313	Phakopsora pachyrhizi		vacuolar ATP synthase B				177	100	3	AIVQVFEGTSGIDVR	KAIVQVFEGTSGIDVR	VFAEDYLDIDGSPINPYSR	GPKVFAEDYLDIDGSPINPYSR
3111	A21	2	gi|120499313	Phakopsora pachyrhizi		vacuolar ATP synthase B	transport	Melampsora larici-populina	6e-56	212	100	3	AIVQVFEGTSGIDVR	KAIVQVFEGTSGIDVR	VFAEDYLDIDGSPINPYSR	ATHVEFSGSSMKLPVSEDMLGR + Oxidation M11, M19
18601	C13		gi|120505806	Phakopsora pachyrhizi		vacuolar ATP synthase E				176	96.748	3	LQQLQVR	VNNTLDER	ITQSTQSNK	ADEEFSIEK	SRLQQLQVR	RITQSTQSNK	VNNTLDERLK	DVYSFRCLR + Carbamidomethyl C7	GGIIVWGYNNR	ADEEFSIEKAK	QETASIDASYAK	VKADEEFSIEK	DITVTIRPQDSK	LVAFIKQEAMEK	GRMSKPMSDLEVISEMK	QISGIDCTHTIKEDLPK
18601	C15	1	gi|120516966	Phakopsora pachyrhizi		vacuolar ATP synthase E	transport	Melampsora larici-populina	3e-88	404	100	3	LQQLQVR	VNNTLDER	ADEEFSIEK	SRLQQLQVR	VNNTLDERLK	GGIIVWGYNNR	IKVNNTLDER	QETASIDASYAK	VKADEEFSIEK	DITVTIRPQDSK	LVAFIKQEAMEK + Oxidation M10	MLPEIRTSLYGK + Oxidation M1	QETASIDASYAKR	LQQLQVRDQLLEK	GRMSKPMSDLEVISEMK	QISGIDCTHTIKEDLPK + Carbamidomethyl C7
1524-2	D9	3	gi|120515648	Phakopsora pachyrhizi		vacuolar protease A	protein fate	Puccinia graminis f. sp. tritici	3e-69	153	100	2	GYWEVELK	RGYWEVELK	IKVIYIFYM	VADLPDLTFNFGGK	IGELWIIGDVFLR	IGELWIIGDVFLRK	LHNVGAAIDTGTSLIALPTDTAEIINAEIGAK
1524-2	D1		gi|120524623	Phakopsora pachyrhizi		vacuolar protease A				71	99.382	4	RGYWEVELK	VADLPDLTFNFGGK	IGELWIIGDVFLR	FIIFIHLLVCFWCK + Carbamidomethyl C10
1524-2	D17		gi|120524623	Phakopsora pachyrhizi		vacuolar protease A				120	100	4	RGYWEVELK	VADLPDLTFNFGGK	IGELWIIGDVFLR	FIIFIHLLVCFWCKDHHC + Carbamidomethyl C10
18601	C21	1	gi|290909670	Melampsora occidentalis		voltage-dependent ion selective channel	transport/signaling	Melampsora larici-populina	3e-109	286	100	4	TLVDIFR	APNNVVFK	AAALTGTYK	AQLELDNK	TKAPNNVVFK	GPAFTLDAVVGR	DYPISGTNLEVK
1525-2	B11		gi|290895536	Melampsora larici-populina		voltage-dependent ion selective channel				206	100	4	TLVDIFR	VGASLTFES	AYLDNASFIK	GPAFTLDAVVGR
1525-2	B9		gi|290895536	Melampsora larici-populina		voltage-dependent ion selective channel				249	100	4	TLVDIFR	VGASLTFES	AYLDNASFIK	GPAFTLDAVVGR
18622	A9	1	gi|120518954	Phakopsora pachyrhizi		voltage-gated potassium channel subunit	transport/signaling	Puccinia graminis f. sp. tritici	9e-69	260	100	5	LQAEEGKR	DFFKDTTER	FDLNKDFFK	FEVEYNPIFK	LTPEIKEEIEK	NLGYGSTIWSPLK	QRFEVEYNPIFK	ILQNKPEHPSTFGR
APPRESSORIA WATER FRACTION
7401	B11		gi|120520171	Phakopsora pachyrhizi		14-3-3				94	99.93		LAEQAER	NLLSVAYK	YLAEFATGDK	LDQELTIEER	YLAEFATGDKR	NVSSDASLEAYK	IVSSIEQKEEAK	DVAKLDQELTIEER	SASSIATVELPPTHPIR	LAEQAERYDEMVTYMK	LAEQAERYDEMVTYMK + Oxidation M11	LAEQAERYDEMVTYMK + Oxidation M11, M15	NLFYNCFQTFLSHYLCLLR +_ Carbamidomethyl C6
7401	A11		gi|290903324	Melampsora medusae f. sp. deltoidis		14-3-3				90	99.847		LAEQAER	MKGDYHR + Oxidation M1	YLAEFATGDK	YDEMVTYMK	YDEMVTYMK + Oxidation M4	DSTLIMQLLR + Oxidation M6	AVSSDASLEAYK	LDQELTIEER	YLAEFATGDKR	IVSSIEQKEEAK	RAVSSDASLEAYK	ASWRIVSSIEQK	DFIQMASREDSVYMAK	LAEQAERYDEMVTYMK	LAEQAERYDEMVTYMK + Oxidation M11	LAEQAERYDEMVTYMK + Oxidation M11, M15
7401	A17	5	gi|290903324	Melampsora medusae f. sp. deltoidis		14-3-3				134	100		LAEQAER	NLLSVAYK	MKGDYHR + Oxidation M1	YLAEFATGDK	YDEMVTYMK + Oxidation M4	DSTLIMQLLR + Oxidation M6	YDEMVTYMK + Oxidation M4, M8	AVSSDASLEAYK	LDQELTIEER	YLAEFATGDKR	IVSSIEQKEEAK	ASWRIVSSIEQK	DFIQMASREDSVYMAK	IHNLSNLKDFIQMASR + Oxidation M13	LAEQAERYDEMVTYMK	LAEQAERYDEMVTYMK + Oxidation M11	LAEQAERYDEMVTYMK + Oxidation M11, M15	QAFDDAIAELDTLSEESYK + Gln-->pyro-Glu (Nterm Q0)
7401	B11		gi|290903881	Melampsora medusae f. sp. deltoidis		14-3-3				101	99.987		LAEQAER	NLLSVAYK	YLAEFATGDK	LDQELTIEER	RTSTNSPYPSR	YLAEFATGDKR	SLQSCLINCHR	IVSSIEQKEEAK	GNESQLGQIKAYR	DVAKLDQELTIEER	CLARSLQSCLINCHR + Carbamidomethyl C1, C9	DFIQMASREDSVYMAK	LAEQAERYDEMVTYMK	LAEQAERYDEMVTYMK + Oxidation M11	LAEQAERYDEMVTYMK + Oxidation M11, M15
7401	A23		gi|290909455	Melampsora occidentalis		14-3-3				204	100		LAEQAER	NLLSVAYK	LGVELSVEER	YLAEFASGDGR	YDEMVTYMK + Oxidation M4, M8	DSTLIMQLLR + Oxidation M6	YLAEFASGDGRK	SLPTHLINSITMSSER + Oxidation M12	QATEIAQSDLAPTHPIR + Gln-->pyro-Glu (Nterm Q0)	QATEIAQSDLAPTHPIR	LAEQAERYDEMVTFMK + Oxidation M11, M15
7401	B5		gi|290909455	Melampsora occidentalis		14-3-3				50	100		LGVELSVEER	YLAEFASGDGR	DSTLIMQLLR + Oxidation M6	YLAEFASGDGRK	QATEIAQSDLAPTHPIR + Gln-->pyro-Glu (Nterm Q0)	QATEIAQSDLAPTHPIR	LAEQAERYDEMVTFMK + Oxidation M11, M15	QAFDDAIAELDTLSEESYK + Gln-->pyro-Glu (NtermQ0)
2718	G5	1	gi|120521780	Phakopsora pachyrhizi		40S ribosomal protein S16	protein synthesis	Melampsora larici-populina	2e-59	89	99.807		YYDAASALELR	YYDAASALELRK	VTGGGHTSQIYAIR	VYEPILIAGADAFSK	INGVPIGLVQPEVLR
7401	A5	1	gi|120498576	Phakopsora pachyrhizi		60S acidic ribosomal protein	protein synthesis	Melampsora larici-populina	7e-23	88	99.757		EESDDDMGFGLFD + Oxidation M7	DMLSNVGAGGGAAAAPA + Oxidation M2	IGGGAAAAAGGGDGGGAK	DMLSNVGAGGGAAAAPAIGGGAAAAAGGGDGGGAK + Oxidation M2	DVKDMLSNVGAGGGAAAAPAIGGGAAAAAGGGDGGGAK + Oxidation M5
7401	E5		gi|120525282	Phakopsora pachyrhizi		actin				153	100		GYSFTTTAER	QEYDESGPSIVHR + Gln-->pyro-Glu (Nterm Q0)	QEYDESGPSIVHR	ILMERGYSFTTTAER + Oxidation M3	SYELPDGQVITIGNER	DLYGNVVMSGGTTMYSGISDR + Oxidation M8, M14
7401	E11	2	gi|1482A09	Phakopsora pachyrhizi		actin				114	100		RGILTLK	AGFAGDDAPR	DLTDYLNK	GYSFTTTAER	AVFPSIVGRPR	HQGVMVGMGQK	IWHHTFYNELR	ILMERGYSFTTTAER + Oxidation M3	YPIEHGIVTNWDDMEK	VAPEEHPVLLTEAPLNPK	YPIEHGIVTNWDDMEK + Oxidation M14	LCYVALDYEQEMQTASQSSALEK + Carbamidomethyl C2, Oxidation M12
7401	E5		gi|169739903	Uromyces appendiculatus		actin				156	100		GYSFTTTAER	QEYDESGPSIVHR + Gln-->pyro-Glu (Nterm Q0)	QEYDESGPSIVHR	ILMERGYSFTTTAER + Oxidation M3	SYELPDGQVITIGNER	DLYGNVVMSGGTTMYSGISDR + Oxidation M8, M14
2718	F11	1	gi|120511797	Phakopsora pachyrhizi		ADP, ATP carrier protein	transport	Melampsora larici-populina	6e-104	96	99.959		GNTANVIR	QFNGILDVYKK	TYADEGVISFWR	YFPTQALNFAFK	LDRPYAGIADCFK + Carbamidomethyl C11	SAQDFFTDFMMGGVSAAVAK + Oxidation M10, M11
1524	D11		gi|120514357	Phakopsora pachyrhizi		aldehyde reductase				160	100		FNVPITYSIK	ATGVTPAVNQIER	WDINVFDEEIEK	HPLLVQTDLVNYCNSK + Carbamidomethyl C13	GIHITAYSPLGNNLLNQTK
1524	C9	2	gi|1482F09	Phakopsora pachyrhizi		aldehyde reductase				97	99.963		NAVSYALR	LWNSWHRPDK	ATGVTPAVNQIER	HPLLVQTDLVNYCNSK + Carbamidomethyl C13
1524	C11		gi|1482F09	Phakopsora pachyrhizi		aldehyde reductase				106	99.996		LWNSWHRPDK	ATGVTPAVNQIER	VYENQDEVADGIK	YSADPAQVLISWGAK	HPLLVQTDLVNYCNSK + Carbamidomethyl C13	GIHITAYSPLGNNLLNQTK	LADGVEMPQIGLGTWLSEPNQVK + Oxidation M7
2805	C13		gi|1482F09	Phakopsora pachyrhizi		aldehyde reductase				120	100		NAVSYALR	EILFPTKPEDK	LWNSWHRPDK	ATGVTPAVNQIER	VYENQDEVADGIK	YSADPAQVLISWGAK	AIGVSNFTIQHLEDLIK	HPLLVQTDLVNYCNSK + Carbamidomethyl C13	GIHITAYSPLGNNLLNQTK	LADGVEMPQIGLGTWLSEPNQVK	LADGVEMPQIGLGTWLSEPNQVK + Oxidation M7
7401	E17	1	gi|83922398	Phakopsora pachyrhizi		alpha tubulin				85	99.456		ELIDISMDRIR + Oxidation M7	GDDGFSTFFSETGSGK	SVYIDLEPNVVDEVR	LADTVPDSKASSCFIR + Carbamidomethyl C13	SLFHPETLVTGKEDAANNYAR
7401	B23		gi|120503186	Phakopsora pachyrhizi		ATP synthase beta				81	98.569		VVDLLAPYAR	IMNVIGEPIDER	IMNVIGEPIDER + Oxidation M2	FTQAGSEVSALLGR	VALTGLTLAEYFR	TVFIQELINNVAK	AHGGYSVFCGVGER + Carbamidomethyl C9	AALVFGQMNEPPGAR	AALVFGQMNEPPGAR + Oxidation M8	DEEGQDVLLFIDNIFR	IPSAVGYQPTLSTDMGGMQER	IPSAVGYQPTLSTDMGGMQER + Oxidation M15	IPSAVGYQPTLSTDMGGMQER + Oxidation M15, M18	EGNDLYHEMIETGVIQLNNDK	EGNDLYHEMIETGVIQLNNDK + Oxidation M9	TREGNDLYHEMIETGVIQLNNDK	TREGNDLYHEMIETGVIQLNNDK + Oxidation M11
7401	E23	3	gi|120503186	Phakopsora pachyrhizi		ATP synthase beta				107	99.997		VVDLLAPYAR	IMNVIGEPIDER + Oxidation M2	FTQAGSEVSALLGR	AHGGYSVFCGVGER + Carbamidomethyl C9	AALVFGQMNEPPGAR	AALVFGQMNEPPGAR + Oxidation M8	IPSAVGYQPTLSTDMGGMQER + Oxidation M15, M18
7401	H23		gi|120507815	Phakopsora pachyrhizi		ATP synthase beta				113	100		ALFEMSR + Oxidation M5	SVLDGWVR	DTALTEHEVFK	GPYKEWADGVIEK	ANAFLDALPGNNVISK
7401	E23		gi|290905619	Melampsora medusae f. sp. tremuloidis		ATP synthase beta				112	99.999		VVDLLAPYAR	IMNVIGEPIDER + Oxidation M2	FTQAGSEVSALLGR	AHGGYSVFCGVGER + Carbamidomethyl C9	AALVFGQMNEPPGAR	AALVFGQMNEPPGAR + Oxidation M8	VIDTGAPIQVPVGPECLG + Carbamidomethyl C16	IPSAVGYQPTLSTDMGGMQER + Oxidation M15, M18
3159	D11	1	gi|103076588	Ustilago maydis		elongation factor 1-alpha				192	100		YAWVLDK	STTTGHLIYK	YAWVLDKLK	EAAELGKGSFR	YSEDRFNEI	GSFRYAWVLDK	EHALLSFTLGVR	YMVTVIDAPGHR + Oxidation M2	AHVNVVVIGHVDSGK	STTTGHLIYKCGGIDK + Carbamidomethyl C11	YMVTVIDAPGHRDFIK + Oxidation M2
3159	D9		gi|120501511	Phakopsora pachyrhizi		elongation factor 1-alpha				148	100		QLIVAINK + Gln-->pyro-Glu (Nterm Q0)	TIEKFEK	QLIVAINK	ETKPVTAR	STTTGHLIYK	YAWVLDKLK	EHALLAYTLGVR	YFVTVIDAPGHR	GHINVVVIGHVDSGK	YEEICKETSNFVK + Carbamidomethyl C5	STTTGHLIYKCGGIDK + Carbamidomethyl C11	YFVTVIDAPGHRDFIK	DGQTREHALLAYTLGVR	FETPKYFVTVIDAPGHR
2718	F5	2	gi|1482D08	Phakopsora pachyrhizi		fumarate reductase				98	99.975		SFFDDTK	FLAAEALR	YRPELLK	LGGHTYER	SFFDDTKR	SAEAVNWLQDK	MTLEIGGAGIDLEK	MTLEIGGAGIDLEK + Oxidation M1	DSSGAVTGVEYEFDGK	VQVHPTGLVDPNEPDAK	GANLLVLDKNPFFGGNSTK	FTENGPVILATGGYAADFSPDGLLAK
3159	D5		gi|1482D08	Phakopsora pachyrhizi		fumarate reductase				190	100		FLAAEALR	YRPELLK	LGGHTYER	SAEAVNWLQDK	DSSGAVTGVEYEFDGK	VQVHPTGLVDPNEPDAK
7401	C17		gi|120511237	Phakopsora pachyrhizi		heat shock 90				96	99.953		LGIHEDQQNR	VTVISKHNDDESK	KALDMFSEIAEDK	GIVDSEDLPLNISR	NIYYLTGESLSTVK	ALDMFSEIAEDKDNFNK + Oxidation M4
7401	C23	3	gi|120511237	Phakopsora pachyrhizi		heat shock 90				101	99.987		LGIHEDQQNR	DYITRMPEIQK	GIVDSEDLPLNISR	NIYYLTGESLSTVK	ALDMFSEIAEDKDNFNK + Oxidation M4
7401	D5		gi|120511237	Phakopsora pachyrhizi		heat shock 90				114	100		FYEAFGK	LGIHEDQQNR	DYITRMPEIQK	GIVDSEDLPLNISR	NIYYLTGESLSTVK	SGDELTSIKDYITR	ALDMFSEIAEDKDNFNK + Oxidation M4
7401	C23		gi|254164737	Melampsora larici-populina		heat shock 90				111	99.999		DSPFLEVFK	LGIHEDQQNR	DYITRMPEIQK	GIVDSEDLPLNISR	SLTNDWEDHLSVK
7401	D5		gi|254164737	Melampsora larici-populina		heat shock 90				140	100		FYEAFGK	APFDLFESK	DSPFLEVFK	LGIHEDQQNR	RAPFDLFESK	DYITRMPEIQK	GIVDSEDLPLNISR	SLTNDWEDHLSVK
7401	F17	1	gi|254113749	Melampsora larici-populina		HSP 70 chaperone				76	95.476		YSPSQIGGYVVQK	QALVNYENTFFATK + Gln-->pyro-Glu (Nterm Q0)	QALVNYENTFFATK	VINEPTAAALAYGLDR	HAVITVPAYFNDAQR
2718	B5	1	gi|120534989	Phakopsora pachyrhizi		hypothetical				107	99.997		AQDTTDFAIFSYGGK	FLFVSQVQHDGGVHPCK + Carbamidomethyl C16	EHNDFDKFEVLCGDNR + Carbamidomethyl C12	AQDTTDFAIFSYGGKEHTSK	WINHSSHQGNITVQGWQPVEGGR
2805	A1	1	gi|120521555	Phakopsora pachyrhizi		hypothetical	unknown/secreted protein	Puccinia graminis f. sp. tritici	3e-09	111	99.999		ACINELGTFR + Carbamidomethyl C2	AGASSSSQVCTMGFGR + Carbamidomethyl C10, Oxidation M12	CTGQTSGSATCYGCR + Carbamidomethyl C1, C11, C14
3039	H7		gi|120513222	Phakopsora pachyrhizi		inorganic pyrophosphatase				99	99.978		ATNEWFR	WFFISGQSV	VANADVPPDSR	IIVVDVNDPLASK	ILGVMALLDEGETDWK + Oxidation M5	IPDGKPENQFAFSGEAK	GDNDPLDVCEIGEAVGYVGQVK + Carbamidomethyl C9
3039	H1	2	gi|1482D10	Phakopsora pachyrhizi		inorganic pyrophosphatase				141	100		ATNEWFR	LNDIEDVER	VANADVPPDSR	AIGAPNTLEHR	AEAFNPILQDIK	IIVVDVNDPLASK	YATEVVMECHEAWK + Carbamidomethyl C9, Oxidation M7	ILGVMALLDEGETDWK + Oxidation M5	IPDGKPENQFAFSGEAK
7401	F23	1	gi|120524410	Phakopsora pachyrhizi		NADH-ubiquinone oxidoreductase				119	100		GNDMQIGTYIER	GNDMQIGTYIER + Oxidation M4	INEDVNEEWISDK	TESVDVMDGLGSNIR + Oxidation M7	FANEVAGVDEFGTTGR
3039	E3	1	gi|120527820	Phakopsora pachyrhizi		nuclear transport factor 2				236	100		SQLASLYR	FSQSFHLVK	DGSTFFVLNDLFR	DQSMLSFEGGEFGGATNIVNK	DQSMLSFEGGEFGGATNIVNK + Oxidation M4
3039	E21		gi|120501283	Phakopsora pachyrhizi		PHEP 107				214	100		VIINVIPQDQHAR	SQPQPPVVVIISNFYPEAEQK	YPNPPPDASPDDVLFPVHDTSK	DAVEGGAPGIPVVIIPQGLDDEQSYK
3039	F21	2	gi|120501283	Phakopsora pachyrhizi		PHEP 107				303	100		VIINVIPQDQHAR	SQPQPPVVVIISNFYPEAEQK	YPNPPPDASPDDVLFPVHDTSK	DAVEGGAPGIPVVIIPQGLDDEQSYK
3024	G23	5	gi|120503616	Phakopsora pachyrhizi		PHEP 369				86	99.597		TVNQTLRPT	IIIAVIPADQDAR	TFFMSSFFFLQ
3039	D1		gi|120502188	Phakopsora pachyrhizi		PHEP 369				86	99.526		VVVVSDPSK	IIIAVIPADQDAR	YPNPPPDAKPDEK	AQPEPPVVVSVTNFFSESVQQEVK	AVEAGAPGVPVLLVPQGLDDEQVYEFLK
3039	D5		gi|120502188	Phakopsora pachyrhizi		PHEP 369				167	100		VVVVSDPSK	IIIAVIPADQDAR	YPNPPPDAKPDEK	AQPEPPVVVSVTNFFSESVQQEVK	AVEAGAPGVPVLLVPQGLDDEQVYEFLK
3039	D7		gi|120502188	Phakopsora pachyrhizi		PHEP 369				86	99.526		VVVVSDPSK	IIIAVIPADQDAR	YPNPPPDAKPDEK	AQPEPPVVVSVTNFFSESVQQEVK	AVEAGAPGVPVLLVPQGLDDEQVYEFLK
3039	D11		gi|120502188	Phakopsora pachyrhizi		PHEP 369				84	99.266		VVVVSDPSK	IIIAVIPADQDAR	YPNPPPDAKPDEK	AQPEPPVVVSVTNFFSESVQQEVK	AVEAGAPGVPVLLVPQGLDDEQVYEFLK
3039	D13		gi|120528161	Phakopsora pachyrhizi		PHEP 369				88	99.708		IEPFSCH	VVVVSDPSK	IIIAVIPADQDAR	YPNPPPDAKPDEK	AQPEPPVVVSVTNFFSESVQQEVK	AVEAGAPGVPVLLVPQGLDDEQVYEFLK
3039	C17		gi|120535658	Phakopsora pachyrhizi		PHEP 369				163	100		VVVVSDPSK	IIIAVIPADQDAR	YPNPPPDAKPDEK	AQPEPPVVVSVTNFFSESVQQEVK	AVEAGAPGVPVLLVPQGLDDEQVYEFLK
3039	G11		gi|120502603	Phakopsora pachyrhizi		polyubiquitin				195	100		EGIPPDQQR	TLADYNIQK	ESTLHLVLR	TITLEVESSDTIDNVK
3039	G5		gi|120514870	Phakopsora pachyrhizi		polyubiquitin				94	99.927		EGIPPDQQR	DALCFVILR	TLADYNIQK	ESTLHLVLR	TITLEVESSDTIDNVK
3039	G1	3	gi|120534767	Phakopsora pachyrhizi		polyubiquitin				83	99.177		EGIPPDQQR	TLADYNIQK	ESTLHLVLR	LTGGMQIFVK	TITLEVESSDTIDNVK
3039	G7		gi|120534767	Phakopsora pachyrhizi		polyubiquitin				83	99.118		EGIPPDQQR	TLADYNIQK	ESTLHLVLR	AFLQTNNVSSLPEK	TITLEVESSDTIDNVK	VLPHICISLASYCWHPCVK
3039	G7		gi|145280990	Puccinia striiformis f. sp. tritici		polyubiquitin				83	99.118		EGIPPDQQR	TLADYNIQK	ESTLHLVLR	AFLQTNNVSSLPEK	TITLEVESSDTIDNVK	VLPHICISLASYCWHPCVK
3039	G13		gi|145280990	Puccinia striiformis f. sp. tritici		polyubiquitin				82	98.89		EGIPPDQQR	EGIPPDQQR	ESTLHLVLR	TLSDYNIQK	AFLQTNNVSSLPEK	TITLEVESSDTIDNVK
7401	C5	1	gi|120513353	Phakopsora pachyrhizi		protein disulfide isomerase				84	99.361		YPFDEKK	FYAPWCGHCK + Carbamidomethyl C6, C9	AIDQNSIMNFVK + Oxidation M8	FVSENSIPLLNEVSPK	ISFVWIDANQFSDHGK	QGPGSHVLVSDSFDDVVFGDDSR + Gln-->pyro-Glu (Nterm Q0)	QGPGSHVLVSDSFDDVVFGDDSR	NFAMYEAAGIPLAYLFIEPNNPER + Oxidation M4
2718	A5		gi|83922383	Phakopsora pachyrhizi		small heat shock protein				83	99.076		YGPPANSGK	SSSEHTQGSVR	KEDIAIDLQNGR	ATGSSIVSQVHRPK	TIAVPQSVTHDQIK	MDVVETEDSFLVTTELPGAK + Oxidation M1
7401	G17		gi|120526749	Phakopsora pachyrhizi		small heat shock protein				131	100		TFGSFSR	SSNEHSEGNVR	KDDIAIDLHSGR	ASFNEGVLQVTVPK	TIAVPQTVSHEQIK	IDVVETDDSFIVTAELAGAK
7401	H11	3	gi|120526749	Phakopsora pachyrhizi		small heat shock protein				474	100		TFGSFSR	LTISGQTK	YGPPTNSK	SSNEHSEGNVR	KDDIAIDLHSGR	ASFNEGVLQVTVPK	TIAVPQTVSHEQIK	IDVVETDDSFIVTAELAGAK
1524	D5	1	gi|120512041	Phakopsora pachyrhizi		superoxide dismutase				194	100		FSQAVSQEFGGLEQLK	HTLPELPYSYDALEPAISK
1524	C15		gi|120510700	Phakopsora pachyrhizi		transaldolase				78	97.397		IASTWEGIQAAR	VSYVDNEPEFR
1524	C15	2	gi|254141241	Melampsora larici-populina		transaldolase				80	98.24		IASTWEGIQAAR	VSYVDNEPEFR
1524	C17		gi|290907854	Melampsora occidentalis		transaldolase				98	99.976		EILALIPGR	IASTWEGIQAAR	VSYVDNEPEFR
2718	D11		gi|120498858	Phakopsora pachyrhizi		transketolase				89	99.768		MGTWLLER	MGTWLLER + Oxidation M1	VFWDMGLR	VFWDMGLR + Oxidation M5	AEGFDVGLVNK	FVLVVESLNR	LRAEGFDVGLVNK	LGTVIAFGEILHR	STMNVVDEQAISEYGK	STMNVVDEQAISEYGK + Oxidation M3	STMNVVDEQAISEYGKQK	CHQMTAVVNKVFWDMGLR	EGTQDHYYGGDYEFVPGKDEFIR
2718	D5	3	gi|120515894	Phakopsora pachyrhizi		transketolase				82	98.915		DACRVQFGK	VFWDMGLR + Oxidation M5	DRHYGDEVAK	GNFSAAAGFGFEK	VVVIDSDLEGSTGLK	KVVVIDSDLEGSTGLK	MYFPADVHQMTAVVNK + Oxidation M1	MYFPADVHQMTAVVNK + Oxidation M1, M10	AIHQSHPEVFVGSGIMER	AIHQSHPEVFVGSGIMER + Oxidation M16	ILQSLTPSSSPYLYVGSSK
2718	D17		gi|120519322			transketolase				118	100		LPGHPELGLTPGIK	FDHTVWDEAGHR	KFDHTVWDEAGHR	LLIDDNDVTIAGHPSDYLK	TLFCLGSDGSQQEGNDAEAAR + Carbamidomethyl C4	LMCPGIEGLEGSNHGHDVIPVDK + Carbamidomethyl C3, Oxidation M2
Bold accession numbers indicate the accession was identified from the appressorial ESTs.
Shaded identities are unique to the appressoria water fraction.
