# Supplementary material for: Gene expression and proteomic analysis of the formation of Phakopsora pachyrhizi appressoria
Source: BMC Genomics. 2012 Jun 22;13:269. doi: 10.1186/1471-2164-13-269 (PMC3431228; doi:10.1186/1471-2164-13-269)
Supplement: Additional file 2 — Table S2. Non-redundant Phakopsora pachyrhizi clones identified from the appressoria-enriched cDNA library. [file 1471-2164-13-269-S2.xlsx]

## Sheet: SI1 (2)
	Supplemental Table S2. Non-redundant Phakopsora pachyrhizi clones from the appressoria-enriched cDNA library
Clone ID	Accession	Description	Species	E value
Pp3132	XP_566709	1-phosphatidylinositol-4-phosphate 5-kinase	Cryptococcus neoformans var. neoformans	5e-41
Contig 3I	ABS86233	14-3-3 protein	Melampsora medusae f. sp. deltoidis	3e-122
Pp3130	EFP89182	26S proteasome non-ATPase regulatory subunit 3	Puccinia graminis f. sp. tritici	2e-149
Pp3684	EFP82252	3-hydroxy-3-methylglutaryl-coenzyme A reductase	Puccinia graminis f. sp. tritici	7e-75
Pp3440	XP_003070062	3,2-trans-enoyl-CoA isomerase, mitochondrial precursor, putative	Coccidioides posadasii	4e-27
Contig 2F	EFP91147	5-aminolevulinate synthase	Puccinia graminis f. sp. tritici	0
Pp3911	EFP74639	50S ribosomal protein L14	Puccinia graminis f. sp. tritici	2e-58
Contig 25	AAQ08094	9RL	African swine fever virus	4e-07
Pp3332	EFP88627	ABC transporter	Puccinia graminis f. sp. tritici	6e-13
Contig 2H	EFP79167	actin	Puccinia graminis f. sp. tritici	6e-155
Contig 2L	EFP82580	acyl-CoA dehydrogenase	Puccinia graminis f. sp. tritici	1e-54
Contig 2S	EFP82580	acyl-CoA dehydrogenase	Puccinia graminis f. sp. tritici	2e-85
Pp3990	EFP85130	acyltransferase domain-containing protein	Puccinia graminis f. sp. tritici	2e-104
Pp3647	XP_001881103	ADF-like domain-containing protein	Laccaria bicolor	6e-31
Pp3915	EFP84785	AGC/NDR protein kinase	Puccinia graminis f. sp. tritici	2e-52
Pp3761	XP_001830556	aldehyde reductase 1	Coprinopsis cinerea okayama	1e-73
Contig 2U	EFP75566	alpha-ketoglutarate dependent xanthine dioxygenase	Puccinia graminis f. sp. tritici	6e-46
Pp3686	EFP86309	ammonium transporter 1	Puccinia graminis f. sp. tritici	7e-119
Pp3079	EFP84543	aspartate aminotransferase	Puccinia graminis f. sp. tritici	3e-111
Pp3944	ACD93204	autophagy-related protein 8 precursor	Moniliophthora perniciosa	3e-59
Pp3654	ADD38999	beta-tubulin	Phakopsora pachyrhizi	2e-80
Pp3468	EFP80523	CAMK/CAMK1 protein kinase	Puccinia graminis f. sp. tritici	1e-106
Contig 3L	EFP78919	CAMK/CAMKL/KIN4 protein kinase	Puccinia graminis f. sp. tritici	2e-12
Pp3070	EGG05957	carbohydrate esterase family 1 protein	Melampsora larici-populina	5e-90
Contig 2T	EFP76336	carboxypeptidase Y	Puccinia graminis f. sp. tritici	5e-110
Pp4019	XP_003007982	casein kinase I	Verticillium albo-atrum	3e-48
Pp3430	AAY87889	catalase	Taiwanofungus camphoratus	3e-106
Contig 2W	XP_572917	cell wall organization and biogenesis-related protein	Cryptococcus neoformans var. neoformans	6e-42
Pp3976	XP_571978	chromatin remodeling-related protein	Cryptococcus neoformans var. neoformans	3e-44
Pp3305	EFP90908	citrate synthase	Puccinia graminis f. sp. tritici	8e-106
Pp3577	EFP89862	clathrin-coated vesicle protein	Puccinia graminis f. sp. tritici	5e-52
Pp3901	EFP77690	coatomer subunit gamma	Puccinia graminis f. sp. tritici	4e-109
Contig 6B	ACX42575	conidiation-related protein	Puccinia graminis f. sp. tritici	1e-19
Pp3512	CAY67031	Cu/Zn superoxide dismutase	Pichia pastoris	2e-17
Contig 4B	EFP81419	cyclin	Puccinia graminis f. sp. tritici	6e-99
Pp3992	EFP74644	cystathionine beta-synthase	Puccinia graminis f. sp. tritici	3e-74
Contig 2aa	EFP88192	cytochrome c oxidase polypeptide IV	Puccinia graminis f. sp. tritici	2e-73
Pp3060	XP_001883758	cytoplasmic dynein intermediate chain	Laccaria bicolor	2e-128
Pp3998	EFP74132	delta(12) fatty acid desaturase	Puccinia graminis f. sp. tritici	5e-80
Contig 3M	BAG50347	diphenol oxidase	Cryptococcus bacillisporus	7e-48
Pp3590	EFP88202	DNA repair protein RAD51	Puccinia graminis f. sp. tritici	2e-161
Pp3291	XP_001834782	DNA replication complex GINS protein PSF1	Coprinopsis cinerea okayama	9e-09
Pp3395	EFP87541	dual specificity protein phosphatase PPS1	Puccinia graminis f. sp. tritici	5e-125
Pp3229	EFP85058	dynein heavy chain	Puccinia graminis f. sp. tritici	3e-101
Pp3602	EFP88653	elongation factor 1-alpha	Puccinia graminis f. sp. tritici	3e-108
Pp3029	NP_595985	ER protein translocation subcomplex subunit Sec63	Schizosaccharomyces pombe	7e-14
Pp3296	EFP75291	eukaryotic translation initiation factor 1B	Puccinia graminis f. sp. tritici	5e-44
Pp3749	XP_001834214	eukaryotic translation initiation factor 5A-2	Coprinopsis cinerea okayama	2e-67
Contig 2Q	XP_001877082	expansin family protein	Laccaria bicolor	1e-14
Pp3814	XP_001258718	extracellular conserved serine-rich protein	Neosartorya fischeri	8e-12
Pp3448	DAA04934	Fer8	Ustilago maydis	2e-15
Pp3292	EFP76188	FLU1-II	Puccinia graminis f. sp. tritici	7e-56
Contig 30	ACT55265	formin 2B	Physcomitrella patens	1e-05
Pp3737	EFP91503	fumarate reductase	Puccinia graminis f. sp. tritici	1e-124
Pp3255	CAA51871	fusion protein of papin-like protease, methyltransferase, RNA helicase	Beet yellows virus	1e-12
Pp3495	EER39643	G2/M phase checkpoint control protein Sum2	Ajellomyces capsulatus	1e-24
Pp3361	EFP90080	GDP-mannose transporter	Puccinia graminis f. sp. tritici	6e-115
Pp3896	XP_001828797	GEF1	Coprinopsis cinerea okayama	4e-33
Pp3067	XP_003030619	glycoside hydrolase family 26 protein	Schizophyllum commune	3e-25
Contig 3B	CBI51652	GRG-1 glucose-repressible gene-1 protein, putative	Sordaria macrospora	2e-06
Pp3104	EFP88944	high-affinity glucose transporter RGT2	Puccinia graminis f. sp. tritici	1e-134
Contig 2Z	EFP90497	histone H2A.1	Puccinia graminis f. sp. tritici	3e-33
Pp3757	EFP75970	histone H2B	Puccinia graminis f. sp. tritici	1e-43
Pp3249	EFP85127	histone H3	Puccinia graminis f. sp. tritici	4e-56
Contig 5C	EFP74436	histone H4	Puccinia graminis f. sp. tritici	1e-37
Pp3739	EFP83744	inorganic pyrophosphatase	Puccinia graminis f. sp. tritici	9e-151
Pp3435	EFP87863	inositol hexakisphosphate kinase 2	Puccinia graminis f. sp. tritici	7e-96
Pp3343	EFP83375	inositol-3-phosphate synthase	Puccinia graminis f. sp. tritici	1e-41
Pp3508	ABI34274	IS10 transposase, putative	Solanum lycopersicum	0
Pp3438	EFP88655	KH domain RNA-binding protein	Puccinia graminis f. sp. tritici	1e-69
Pp3942	EFP86206	mannosyl phosphorylinositol ceramide synthase SUR1	Puccinia graminis f. sp. tritici	1e-128
Pp3772	XP_571408	membrane transporter	Cryptococcus neoformans var. neoformans	2e-20
Pp3195	EFP74075	metal ion binding/oxidoreductase	Puccinia graminis f. sp. tritici	6e-80
Pp3712	XP_002173254	methionine aminopeptidase	Schizosaccharomyces japonicus	5e-56
Pp3409	XP_002480590	MFS sugar transporter, putative	Talaromyces stipitatus	5e-155
Pp3417	XP_001549846	microsomal signal peptidase 12kDa subunit	Botryotinia fuckeliana	5e-10
Pp3053	XP_001901169	Microsomal signal peptidase 21 kDa subunit	Brugia malayi	2e-37
Pp4022	XP_001901169	Microsomal signal peptidase 21 kDa subunit	Brugia malayi	2e-37
Pp3033	EFQ28878	microsomal signal peptidase 25 kDa subunit	Glomerella graminicola	4e-11
Pp3987	EFQ28878	microsomal signal peptidase 25 kDa subunit	Glomerella graminicola	2e-10
Pp3888	XP_001888411	microtubule associated protein	Laccaria bicolor	5e-36
Pp3017	XP_639241	microtubule interacting and transport domain-containing protein	Dictyostelium discoideum	9e-12
Pp3510	XP_723239	mitochondrial ATPase, potential	Candida albicans	6e-22
Contig 6D	ABG33689	mitochondrial developmentally reg MAPK-interacting protein	Lentinula edodes	4e-27
Pp3178	XP_002481393	Mutator-like element transposase, putative	Talaromyces stipitatus	2e-46
Pp3101	XP_001832535	NAD dependent epimerase/dehydratase	Coprinopsis cinerea okayama	2e-63
Pp3904	ACH45941	NADH dehydrogenase 1 alpha subcomplex 4, putative	Taeniopygia guttata	2e-08
Pp3205	XP_001873771	NADPH oxidase A	Laccaria bicolor	2e-45
Contig 2B	XP_003036918	Non-Catalytic module family EXPN protein	Schizophyllum commune	1e-16
Contig 2N	EFP77177	P-type cation-transporting ATPase	Puccinia graminis f. sp. tritici	6e-129
Pp3391	XP_001833926	palmitoyltransferase AKR1	Coprinopsis cinerea okayama	8e-141
Pp3025	EFP81059	peroxidase	Puccinia graminis f. sp. tritici	3e-27
Contig 3N.1	EFP89040	phospho-2-dehydro-3-deoxyheptonate aldolase	Puccinia graminis f. sp. tritici	9e-63
Contig 3N.2	EFP89040	phospho-2-dehydro-3-deoxyheptonate aldolase	Puccinia graminis f. sp. tritici	4e-77
Contig 4D	EFP74182	phospho-2-dehydro-3-deoxyheptonate aldolase	Puccinia graminis f. sp. tritici	8e-103
Contig 3C	EFP93032	phosphoenolpyruvate carboxykinase	Puccinia graminis f. sp. tritici	3e-67
Contig 2X	EFP88190	plasma membrane proteolipid 3	Puccinia graminis f. sp. tritici	3e-23
Pp3243	XP_001838238	prefoldin subunit 5	Coprinopsis cinerea okayama	3e-26
Pp3741	CAI59746	putative polysaccharide deacetylase	Sporisorium reilianum	2e-09
Pp3710	YP_054422	replicase	Humulus japonicus latent virus	6e-11
Pp3054	AAG46035	replicase, putative	Tobacco rattle virus	6e-10
Pp3384	EFP91765	rho-gdp dissociation inhibitor	Puccinia graminis f. sp. tritici	5e-68
Pp3825	EFR00230	ribonuclease P protein subunit p29	Arthroderma gypseum	7e-18
Contig 2A	EFP85754	ribonucleoside-diphosphate reductase large chain	Puccinia graminis f. sp. tritici	0
Pp3250	EFP90963	ribonucleoside-diphosphate reductase subunit M2	Puccinia graminis f. sp. tritici	1e-123
Pp3771	ADI48102	RNA replicase	Cucumber green mottle mosaic virus	6e-26
Contig 3K	NP_660177	RNA-dependent RNA polymerase	Saccharomyces 23S RNA narnavirus	4e-06
Pp3846	EFP93827	SEC14 cytosolic factor	Puccinia graminis f. sp. tritici	6e-111
Pp3222	EFP78292	septin	Puccinia graminis f. sp. tritici	7e-107
Pp3004	XP_571731	serine/threonine-protein kinase orb6	Cryptococcus neoformans var. neoformans	0
Pp3042	XP_001840937	small GTPase-binding protein	Coprinopsis cinerea okayama	3e-92
Pp3509	XP_001829224	structural protein MDM1	Coprinopsis cinerea okayama	4e-15
Pp3020	EFP88726	subtilase-type proteinase psp3	Puccinia graminis f. sp. tritici	9e-43
Pp4000	EFP88726	subtilase-type proteinase psp3	Puccinia graminis f. sp. tritici	8e-93
Pp3306	EFP88726	subtilase-type proteinase psp3 (serine proteinase)	Puccinia graminis f. sp. tritici	1e-31
Pp3320	XP_001833438	thioredoxin family protein	Coprinopsis cinerea okayama	6e-15
Pp3416	XP_002912174	transthyretin	Coprinopsis cinerea okayama	3e-22
Pp3299	EFP92992	trimethyllysine dioxygenase	Puccinia graminis f. sp. tritici	3e-23
Pp3717	XP_001937400	tripeptidyl-peptidase 1 precursor	Pyrenophora tritici-repentis	2e-41
Contig 3H	XP_001937400	tripeptidyl-peptidase 1 precursor	Pyrenophora tritici-repentis	1e-25
Pp3545	EFP75180	tubulin alpha-1B chain	Puccinia graminis f. sp. tritici	1e-86
Contig 4A	XP_001828177	tyrosinase central domain-containing protein	Coprinopsis cinerea okayama	2e-11
Pp3282	XP_567169	ubiquitin-protein ligase	Cryptococcus neoformans var. neoformans	2e-26
Contig 2D	EFP91413	V-SNARE	Puccinia graminis f. sp. tritici	7e-91
Pp3693	EFP76118	vacuolar protease A	Puccinia graminis f. sp. tritici	1e-98
Contig 3D	XP_003327732	z-protein	Puccinia graminis f. sp. tritici	7e-83
Contig 2J	XP_003330794	hypothetical protein PGTG_12331 (shows homology to MAS3)	Puccinia graminis f. sp. tritici	5e-66
Contig 2Y	EGF99900	secreted protein (shows homology to MAS3)	Melampsora larici-populina	5e-59
Contig 6C	EGF97723	secreted protein (shows homology to MAS3)	Melampsora larici-populina	3e-87
Contig 19	EGF99900	secreted protein (shows homology to MAS3)	Melampsora larici-populina	6e-46
Contig 481	EGF99900	secreted protein (shows homology to MAS3)	Melampsora larici-populina	4e-51
Contig 7	EFP84741	hypothetical protein PGTG_10900	Puccinia graminis f. sp. tritici	1e-21
Contig 8	EFP90665	hypothetical protein PGTG_16691	Puccinia graminis f. sp. tritici	5e-25
Contig 10B	EFP78913	hypothetical protein PGTG_04869	Puccinia graminis f. sp. tritici	1e-24
Contig 14C	EFP75567	hypothetical protein PGTG_00898	Puccinia graminis f. sp. tritici	1e-56
Contig 14D	EFP83263	hypothetical protein PGTG_09216	Puccinia graminis f. sp. tritici	2e-37
Contig 17B	EGG12955	hypothetical protein MELLADRAFT_76387	Melampsora larici-populina	2e-50
Contig 2C	EFP75556	hypothetical protein PGTG_00887	Puccinia graminis f. sp. tritici	2e-64
Contig 2E	EFP84320	hypothetical protein PGTG_10040	Puccinia graminis f. sp. tritici	6e-17
Contig 2I.1	EFP82200	hypothetical protein PGTG_07597	Puccinia graminis f. sp. tritici	2e-30
Contig 2I.2	EFP82200	hypothetical protein PGTG_07597	Puccinia graminis f. sp. tritici	2e-34
Contig 2M	EFP74682	hypothetical protein PGTG_00638	Puccinia graminis f. sp. tritici	6e-40
Contig 2P	EFP80251	hypothetical protein PGTG_06207	Puccinia graminis f. sp. tritici	1e-101
Contig 2R	XP_003335111	hypothetical protein PGTG_16718	Puccinia graminis f. sp. tritici	1e-93
Contig 3A	XP_756858	hypothetical protein UM00711.1	Ustilago maydis	9e-14
Contig 3E	EFP74357	hypothetical protein PGTG_00313	Puccinia graminis f. sp. tritici	2e-45
Contig 3F	EFP89097	hypothetical protein PGTG_14938	Puccinia graminis f. sp. tritici	3e-22
Contig 6A	EFP93966	hypothetical protein PGTG_19738	Puccinia graminis f. sp. tritici	8e-22
Pp3028	EFP88357	hypothetical protein PGTG_14441	Puccinia graminis f. sp. tritici	2e-109
Pp3066	EFP91639	hypothetical protein PGTG_17495	Puccinia graminis f. sp. tritici	3e-43
Pp3092	EFP77188	hypothetical protein PGTG_03144	Puccinia graminis f. sp. tritici	7e-10
Pp3161	EFP84620	hypothetical protein PGTG_10779	Puccinia graminis f. sp. tritici	3e-55
Pp3181	EFP78995	hypothetical protein PGTG_04951	Puccinia graminis f. sp. tritici	6e-08
Pp3186	XP_390579	hypothetical protein FG10403.1	Gibberella zeae	1e-17
Pp3239	XP_002473524	predicted protein	Postia placenta	3e-21
Pp3263	EFP88875	hypothetical protein PGTG_14214	Puccinia graminis f. sp. tritici	3e-08
Pp3267	EFP87812	hypothetical protein PGTG_14527	Puccinia graminis f. sp. tritici	9e-07
Pp3280	EGG05176	hypothetical protein MELLADRAFT_116911	Melampsora larici-populina	5e-39
Pp3315	XP_569628	hypothetical protein	Cryptococcus neoformans var. neoformans	4e-22
Pp3328	EFP77635	hypothetical protein PGTG_03591	Puccinia graminis f. sp. tritici	7e-07
Pp3370	EFP88656	hypothetical protein PGTG_14861	Puccinia graminis f. sp. tritici	5e-26
Pp3382	EFP90639	hypothetical protein PGTG_16665	Puccinia graminis f. sp. tritici	1e-43
Pp3454	EFP89102	hypothetical protein PGTG_14943	Puccinia graminis f. sp. tritici	1e-73
Pp3464	EFP91488	hypothetical protein PGTG_17738	Puccinia graminis f. sp. tritici	1e-19
Pp3502	EFP91955	hypothetical protein PGTG_18406	Puccinia graminis f. sp. tritici	8e-115
Pp3505	EFP78139	hypothetical protein PGTG_04095	Puccinia graminis f. sp. tritici	2e-35
Pp3524	XP_003032837	hypothetical protein SCHCODRAFT_256911	Schizophyllum commune	1e-11
Pp3620	EFP78244	hypothetical protein PGTG_04200	Puccinia graminis f. sp. tritici	0.0001
Pp3786	EFP74815	hypothetical protein PGTG_01408	Puccinia graminis f. sp. tritici	4e-29
Pp3797	EFP85878	hypothetical protein PGTG_11634	Puccinia graminis f. sp. tritici	2e-40
Pp3809	EFP77553	hypothetical protein PGTG_03509	Puccinia graminis f. sp. tritici	2e-35
Pp3822	EFP85744	hypothetical protein PGTG_11073	Puccinia graminis f. sp. tritici	5e-44
Pp3840	EFP84056	hypothetical protein PGTG_09769	Puccinia graminis f. sp. tritici	4e-05
Pp3845	EFP86032	hypothetical protein PGTG_11988	Puccinia graminis f. sp. tritici	2e-28
Pp3853	EFP74194	hypothetical protein PGTG_00150	Puccinia graminis f. sp. tritici	3e-12
Pp3884	EFP87187	hypothetical protein PGTG_13406	Puccinia graminis f. sp. tritici	1e-24
Pp3971	EFP78060	hypothetical protein PGTG_04016	Puccinia graminis f. sp. tritici	9e-19
Pp3982	EFP85103	hypothetical protein PGTG_11272	Puccinia graminis f. sp. tritici	4e-31
Pp3996	ZP_05897507	conserved hypothetical protein	Selenomonas sputigena	1e-06
Pp4002	EFP77553	hypothetical protein PGTG_03509	Puccinia graminis f. sp. tritici	3e-19
Pp4006	EFP83715	hypothetical protein PGTG_09428	Puccinia graminis f. sp. tritici	3e-06
Pp4010	EFP74808	hypothetical protein PGTG_01401	Puccinia graminis f. sp. tritici	7e-14
Contig 9		no significant similarity found
Contig 18		no significant similarity found
Contig 10A		no significant similarity found
Contig 14A		no significant similarity found
Contig 14B.1		no significant similarity found
Contig 14B.2		no significant similarity found
Contig 17A		no significant similarity found
Contig 2G		no significant similarity found
Contig 2K		no significant similarity found
Contig 2V		no significant similarity found
Contig 3G		no significant similarity found
Contig 3J		no significant similarity found
Contig 4C		no significant similarity found
Contig 5A		no significant similarity found
Contig 5B.1		no significant similarity found
Contig 5B.2		no significant similarity found
Pp3005		no significant similarity found
Pp3008		no significant similarity found
Pp3046		no significant similarity found
Pp3071		no significant similarity found
Pp3072		no significant similarity found
Pp3085		no significant similarity found
Pp3180		no significant similarity found
Pp3258		no significant similarity found
Pp3287		no significant similarity found
Pp3309		no significant similarity found
Pp3314		no significant similarity found
Pp3341		no significant similarity found
Pp3342		no significant similarity found
Pp3375		no significant similarity found
Pp3394		no significant similarity found
Pp3443		no significant similarity found
Pp3500		no significant similarity found
Pp3526		no significant similarity found
Pp3532		no significant similarity found
Pp3557		no significant similarity found
Pp3558		no significant similarity found
Pp3610		no significant similarity found
Pp3646		no significant similarity found
Pp3653		no significant similarity found
Pp3661		no significant similarity found
Pp3665		no significant similarity found
Pp3666		no significant similarity found
Pp3674		no significant similarity found
Pp3734		no significant similarity found
Pp3744		no significant similarity found
Pp3758		no significant similarity found
Pp3759		no significant similarity found
Pp3842		no significant similarity found
Pp3868		no significant similarity found
Pp3871		no significant similarity found
Pp3963		no significant similarity found
Pp3980		no significant similarity found
Pp3989		no significant similarity found
Pp4005		no significant similarity found
Pp4012		no significant similarity found
Pp4013		no significant similarity found
Pp4020		no significant similarity found
Pp4021		no significant similarity found
Pp4029		no significant similarity found

## Sheet: SI1
Clone ID	run ID / contig ID	blastx non-redundant database	blastx Magnaporthe
Pp3004	run1444_A06.ab1	EFP78195.1| AGC/NDR protein kinase [Puccinia graminis f. sp. tritici CRL E = 0.0 XP_571731.1| serine/threonine-protein kinase orb6 C neoformans var. neoformans Expect=0.0	hypothetical protein MGG_09519 (protein kinase); cAMP-dependent protein kinase catalytic subunit
Pp3005	run1444_A07.ab1	no significant similarity found	no significant hits
Pp3008	run1444_A12.ab1	no significant hits	no significant hits
Pp3017	run1444_B12.ab1	EFP88656.1| hypothetical protein PGTG_14861 [Puccinia graminis f. sp. tritici E = 2e-73 XP_639241.1| microtubule interacting and transport domain-containing protein [D. discoideum E=9e-12	hypothetical protein MGG_04685 (MIT: domain contained within Microtubule Interacting and Trafficking molecules.) 2e-13
Pp3020	run1444_C03.ab1	EFP88726.1| subtilase-type proteinase psp3 [Puccinia graminis f. sp. tritici E = 9e-43	conserved hypothetical protein [Magnaporthe oryzae 70-15](putative vacuolar subtilisin-like serine protease) E = 3e-07
Pp3025	run1444_C09.ab1	EFP86579.1| DyP [Puccinia graminis f. sp. tritici E = 6e-32 EFP81059.1| peroxidase [Puccinia graminis f. sp. tritici E = 3e-27	no significant hits
Pp3028	run1444_C12.ab1	EFP88357.1| hypothetical protein PGTG_14441 [Puccinia graminis f. sp. tritici E = 2e-109	no significant hits
Pp3029	run1444_D01.ab1	EFP79380.1| hypothetical protein PGTG_05701 [Puccinia graminis f. sp. tritici E = 6e-21 NP_595985.1| ER protein translocation subcomplex subunit Sec63 [S. pombe] E=7e-14	hypothetical protein MGG_05320 (Preprotein translocase subunit Sec63 [Intracellular trafficking and secretion) 3e-12
Pp3033	run1444_D06.ab1	EFP87710.1| hypothetical protein PGTG_13496 [Puccinia graminis f. sp. tritici E = 6e-47 EFQ28878.1 microsomal signal peptidase 25 kDa subunit Glomerella graminicola E=4e-11	hypothetical protein MGG_10832 (Microsomal signal peptidase 25 kDa subunit) 3e-14
Pp3042	run1444_E07.ab1	XP_001729287.1| hypothetical protein MGL_3754 [Malassezia globosa E = 2e-93 XP_001840937.2| small GTPase-binding protein [Coprinopsis cinerea okayama E = 3e-92	Rho2 GTPase 9e-64
Pp3046	run1444_E11.ab1	no significant hits	no significant hits
Pp3053	run1444_F08.ab1	EFP74267.1| hypothetical protein PGTG_00223 [Puccinia graminis f. sp. tritici E = 3e-83 XP_001901169.1| Microsomal signal peptidase 21 kDa subunit [Brugia malayi] E = 2e-37	conserved hypothetical protein (Type I signal peptidase) 5e-31
Pp3054	run1444_F09.ab1	AAG46035.1| putative replicase [Tobacco rattle virus] E = 6e-10	no significant hits
Pp3060	run1444_G03.ab1	EFP76439.1| hypothetical protein PGTG_02880 [Puccinia graminis f. sp. tritici E = 4e-168 XP_001883758.1| cytoplasmic dynein intermediate chain [Laccaria bicolor E = 2e-128	hypothetical protein MGG_04771 (WD40 domain) 2e-85
Pp3066	run1444_G09.ab1	EFP91639.1| hypothetical protein PGTG_17495 [Puccinia graminis f. sp. tritici E = 3e-43	hypothetical protein MGG_09955 3e-11
Pp3067	run1444_G10.ab1	EFP82147.1| hypothetical protein PGTG_07544 [Puccinia graminis f. sp. tritici E = 5e-70 XP_003030619.1 glycoside hydrolase family 26 protein Schizophyllum commune E=3e-25	no significant hits
Pp3070	run1444_H01.ab1	XP_003038790.1 carbohydrate esterase family 1 protein Schizophyllum commune E=5e-90 XP_001829078.2| esterase D [Coprinopsis cinerea okayama E = 1e-87	hypothetical protein MGG_05317 [Predicted esterase] Expect = 2e-48
Pp3071	run1444_H02.ab1	no significant hits	no significant similarity found
Pp3072	run1444_H03.ab1	no significant hits	no significant hits
Pp3079	run1444_H12.ab1	EFP84543.1| aspartate aminotransferase [Puccinia graminis f. sp. tritici E = 3e-111	hypothetical protein MGG_04156 [Aspartate aminotransferase family] Expect = 5e-80 2nd hit similar to glutamic oxaloacetic transaminase
Pp3085	run1447_A06.ab1	no significant hits	no significant hits
Pp3092	run1447_B01.ab1	EFP77188.1| hypothetical protein PGTG_03144 [Puccinia graminis f. sp. tritici E = 7e-10	no significant hits
Pp3101	run1447_B10.ab1	EFP90895.1| hypothetical protein PGTG_17094 [Puccinia graminis f. sp. tritici E = 1e-95 XP_001832535.2| NAD dependent epimerase/dehydratase [C cinerea okayama E=2e-63	hypothetical protein MGG_08631 [Rossmann-fold NAD(P)(+)-binding proteins] Expect = 3e-55
Pp3104	run1447_C01.ab1	EFP88944.1 high-affinity glucose transporter RGT2 [Puccinia graminis f. sp. tritici E=1e-134 XP_001874568.1| MFS monosaccharide transporter [Laccaria bicolor E = 2e-105	glucose transporter-like protein E = 9e-84 2nd hit: MFS monosaccharide transporter E = 2e-75
Pp3130	run1447_E03.ab1	EFP89182.1| 26S proteasome non-ATPase regulatory subunit 3 [Puccinia graminis f. sp. tritici E = 2e-149	hypothetical protein MGG_00884 [Transcription-associated recombination protein & Proteasome regulatory subunit C-terminal] Expect(2) = 1e-81
Pp3132	run1447_E05.ab1	XP_759956.1| hypothetical protein UM03809.1 [Ustilago maydis E = 3e-43 XP_566709.1 1-phosphatidylinositol-4-phosphate 5-kinase [C neoformans var. E=5e-41	hypothetical protein MGG_06572 [Phosphatidylinositol phosphate kinases (PIPK)], Expect = 3e-26
Pp3161	run1447_G11.ab1	EFP84620.1| hypothetical protein PGTG_10779 [Puccinia graminis f. sp. tritici E = 3e-55	no significant hits
Pp3178	run1453_A04.ab1	XP_002567088.1| Pc21g00130 [Penicillium chrysogenum E = 1e-52 XP_002481393.1| Mutator-like element transposase, putative [T stipitatus E = 2e-46	no significant hits
Pp3180	run1453_A06.ab1	no significant similarity found	no significant hits
Pp3181	run1453_A07.ab1	EFP78995.1| hypothetical protein PGTG_04951 [P graminis f. sp. tritici E = 6e-08 (97aa)	no significant hits
Pp3186	run1453_B02.ab1	XP_390579.1| hypothetical protein FG10403.1 [Gibberella zeae E = 1e-17	hypothetical protein MGG_02241 [Magnaporthe oryzae 70-15] E = 4e-15
Pp3195	run1453_B12.ab1	EFP74075.1| metal ion binding/oxidoreductase [Puccinia graminis f. sp. tritici E= 6e-80	no significant hits
Pp3205	run1453_C11.ab1	XP_001873771.1| NADPH oxidase A [Laccaria bicolor E = 2e-45	hypothetical protein MGG_00750 [similar NADPH oxidase 1(NOX) E=6e-39
Pp3222	run1453_E04.ab1	EFP78292.1| septin [Puccinia graminis f. sp. tritici E = 7e-107 XP_001873763.1| cell division control/GTP binding protein [Laccaria bicolor , E = 9e-97	hypothetical protein MGG_01521 [ similar to septin 2] E = 2e-92; 2nd hit:cell division control protein-like protein E = 2e-84
Pp3229	run1453_E12.ab1	EFP85058.1| dynein heavy chain [Puccinia graminis f. sp. Tritici E = 3e-101	hypothetical protein MGG_11205 similar to dynein heavy chain E = 2e-18
Pp3239	run1453_F10.ab1	XP_002473524.1| 1 predicted protein [Postia placenta Expect=3e-21	hypothetical protein MGG_06510 [Cytochrome b5-like Heme/Steroid binding domain] Expect = 7e-18
Pp3243	run1453_G02.ab1	EFP86332.1| hypothetical protein PGTG_12288 [Puccinia graminis f. sp. tritici E = 4e-43 XP_001838238.1| prefoldin subunit 5 [Coprinopsis cinerea okayama E = 3e-26	hypothetical protein MGG_06343 [Prefoldin alpha subunit] Expect = 4e-21
Pp3249	run1453_G09.ab1	EFP85127.1| histone H3 [Puccinia graminis f. sp. tritici E = 4e-56	histone H3 [Magnaporthe oryzae 70-15], Expect = 1e-55
Pp3250	run1453_G10.ab1	EFP90963.1| ribonucleoside-diphosphate reductase subunit M2 [Pg f. sp. tritici E = 1e-123	hypothetical protein MGG_06408 Ribonucleotide Reductase, R2/beta subunit] E = 4e-100
Pp3255	run1453_H03.ab1	CAA51871.1| fusion protein of papin-like protease, methyltransferase, RNA helicase [Beet yellows virus] E = 1e-12	no significant hits
Pp3258	run1453_H06.ab1	no significant hits	no significant hits
Pp3263	run1453_H11.ab1	EFP88875.1| hypothetical protein PGTG_14214 [Puccinia graminis f. sp. tritici E = 3e-08 (28aa)	no significant hits
Pp3267	run1455_A03.ab1	EFP87812.1| hypothetical protein PGTG_14527 [Puccinia graminis f. sp. tritici E = 9e-07	no significant hits
Pp3280	run1455_B07.ab1	XP_756643.1| hypothetical protein UM00496.1 [Ustilago maydis E = 6e-29 XP_001832622.1| mismatched base pair and cruciform DNA recognition protein [C cinerea okayama E = 3e-25	hypothetical protein MGG_00766 [Magnaporthe oryzae 70-15] E = 2e-11
Pp3282	run1455_B09.ab1	XP_777934.1 hypothetical protein CNBA4030 [C neoformans var. neoformans E = 7e-28 XP_567169.1| ubiquitin-protein ligase [Cryptococcus neoformans var. neoformans E = 2e-26 XP_001828370.1| RING finger domain-containing protein [C cinerea okayama E = 8e-26	conserved hypothetical protein (RING-finger (Really Interesting New Gene) domain, a specialized type of Zn-finger) E = 6e-21
Pp3287	run1455_C02.ab1	no significant hits	no significant hits
Pp3291	run1455_C06.ab1	EFP89186.1| hypothetical protein PGTG_15027 [Puccinia graminis f. sp. tritici E = 6e-55 XP_001834782.1| DNA replication complex GINS protein PSF1 [C cinerea okayama E = 9e-09	hypothetical protein MGG_04434 [GINS complex subunit Sld5] E = 7e-09
Pp3292	run1455_C07.ab1	EFP76188.1| FLU1-II [Puccinia graminis f. sp. tritici E = 7e-56	hypothetical protein MGG_02538 [Glutamine synthetase, catalytic domain] Expect = 1e-09
Pp3296	run1455_C11.ab1	EFP75291.1| eukaryotic translation initiation factor 1B [P graminis f. sp. tritici E = 5e-44	translation initiation factor SUI1 [Magnaporthe oryzae 70-15] Expect = 3e-23
Pp3299	run1455_D02.ab1	EFP92992.1| trimethyllysine dioxygenase [Puccinia graminis f. sp. tritici E = 3e-23	no significant hits
Pp3305	run1455_D09.ab1	EFP90908.1| citrate synthase [Puccinia graminis f. sp. tritici E=8e-106	conserved hypothetical protein [CS_ACL-C_CCL] Expect = 1e-60; 2nd hit citrate synthase, mitochondrial precursor, Expect = 9e-55
Pp3306	run1455_D10.ab1	EFP88726.1| subtilase-type proteinase psp3 [Puccinia graminis f. sp. tritici E = 1e-31 (serine proteinase)	conserved hypothetical protein [ putative vacuolar subtilisin-like serine protease] E = 3e-04
Pp3309	run1455_E01.ab1	no significant hits	no significant hits
Pp3314	run1455_E07.ab1	no significant hits	no significant hits
Pp3315	run1455_E08.ab1	XP_569628.1| hypothetical protein [Cryptococcus neoformans var. neoformans E = 4e-22	no significant hits
Pp3320	run1455_F01.ab1	EFP78212.1| hypothetical protein PGTG_04168 [Puccinia graminis f. sp. tritici E = 1e-39 XP_001833438.1| thioredoxin family protein [Coprinopsis cinerea okayama E = 6e-15	hypothetical protein MGG_08147 [PPPDE putative peptidase domain & TRX_family] Expect = 1e-11
Pp3328	run1455_F09.ab1	EFP77635.1| hypothetical protein PGTG_03591 [Puccinia graminis f. sp. tritici E = 7e-07	no significant hits
Pp3332	run1455_G01.ab1	EFP88627.1| ABC transporter [Puccinia graminis f. sp. tritici E = 6e-13	ABC1 transporter [Magnaporthe grisea] Expect = 5e-10
Pp3341	run1455_G10.ab1	no significant hits	no significant hits
Pp3342	run1455_G11.ab1	no significant hits	no significant hits
Pp3343	run1455_G12.ab1	EFP83375.1| inositol-3-phosphate synthase [Puccinia graminis f. sp. tritici E = 1e-41	conserved hypothetical protein [Myo-inositol-1-phosphate synthase] E =3e-20
Pp3361	run1456_A06.ab1	EFP90080.1| GDP-mannose transporter [Puccinia graminis f. sp. tritici E = 6e-115	hypothetical protein MGG_08858 [GDP-mannose transporter]; Expect = 2e-69
Pp3370	run1456_B06.ab1	EFP88656.1| hypothetical protein PGTG_14861 [Puccinia graminis f. sp. tritici E = 5e-26	hypothetical protein MGG_04685 [MIT: domain contained within Microtubule Interacting and Trafficking molecules] Expect = 4e-06
Pp3375	run1456_B11.ab1	no significant similarity found	no significant similarity found
Pp3382	run1456_C08.ab1	EFP90639.1| hypothetical protein PGTG_16665 [Puccinia graminis f. sp. tritici E = 1e-43	no significant hits
Pp3384	run1456_C11.ab1	EFP91765.1| rho-gdp dissociation inhibitor [Puccinia graminis f. sp. tritici E = 5e-68	hypothetical protein MGG_01689 [RHO protein GDP dissociation inhibitor], Expect = 4e-27
Pp3391	run1456_D08.ab1	XP_001833926.2| palmitoyltransferase AKR1 [Coprinopsis cinerea okayama E = 8e-141	hypothetical protein MGG_07382 [ankyrin repeats & 6-phosphofructo-2-kinase/fructose-2, 6-biphosphatase & DHHC zinc finger domain] E = 2e-96
Pp3394	run1456_D11.ab1	no significant hits	no significant hits
Pp3395	run1456_D12.ab1	EFP87541.1| dual specificity protein phosphatase PPS1 [P graminis f. sp. tritici E = 5e-125 XP_572452.1| protein tyrosine/threonine phosphatase C neoformans var. neoformans E=2e-53	hypothetical protein MGG_03130 [Protein tyrosine phosphatases ] E = 7e-42
Pp3409	run1456_F04.ab1	EFP79174.1| hypothetical protein PGTG_05495 [Puccinia graminis f. sp. tritici E = 0.0 XP_002480590.1| MFS sugar transporter, putative [Talaromyces stipitatus E = 5e-155	hypothetical protein MGG_03341 [MFS transporter, sugar porter (SP) family] Expect = 3e-140
Pp3416	run1456_F11.ab1	EFP92366.1| hypothetical protein PGTG_18353 [Puccinia graminis f. sp. tritici E = 6e-74 XP_002912174.1| transthyretin [Coprinopsis cinerea okayama E = 3e-22	hypothetical protein MGG_09534 [HIUase (5-hydroxyisourate hydrolase) ], Expect = 6e-09
Pp3417	run1456_G01.ab1	EFP80517.1| hypothetical protein PGTG_06473 [Puccinia graminis f. sp. tritici E = 1e-21 XP_001549846.1| microsomal signal peptidase 12kDa subunit [Botryotinia fuckeliana E=5e-10	hypothetical protein MGG_11330 [Microsomal signal peptidase 12 kDa subunit (SPC12)] Expect = 1e-09
Pp3430	run1456_H06.ab1	AAY87889.1| catalase [Taiwanofungus camphoratus] E = 3e-106 XP_001835035.2| heat-induced catalase [Coprinopsis cinerea okayama7#130] E = 8e-104	hypothetical protein MGG_10061 [Catalase], Expect = 3e-43
Pp3435	run1456_H11.ab1	EFP87863.1| inositol hexakisphosphate kinase 2 [Puccinia graminis f. sp. tritici E = 7e-96	hypothetical protein MGG_11922 [Inositol polyphosphate kinase] E = 4e-35
Pp3438	run1458_A05.ab1	EFP88655.1| KH domain RNA-binding protein [Puccinia graminis f. sp. tritici E = 1e-69	conserved hypothetical protein [K homology RNA-binding domain, PCBP_like] Expect = 3e-48
Pp3440	run1458_A09.ab1	EFP92792.1| hypothetical protein PGTG_18571 [Puccinia graminis f. sp. tritici E = 1e-73 XP_003070062.1| 3,2-trans-enoyl-CoA isomerase, mitochondrial precursor, putative [Coccidioides posadasii E = 4e-27	hypothetical protein MGG_08775Crotonase/Enoyl-Coenzyme A (CoA) hydratase superfamily ] E = 9e-06
Pp3443	run1458_A12.ab1	no significant similarity found	no significant similarity found
Pp3448	run1458_B07.ab1	EFP90097.1| hypothetical protein PGTG_15945 [Puccinia graminis f. sp. tritici 1e-22 DAA04934.1| TPA_inf: Fer8 [Ustilago maydis E= 2e-15	no significant hits
Pp3454	run1458_C05.ab1	EFP89102.1| hypothetical protein PGTG_14943 [Puccinia graminis f. sp. tritici E = 1e-73	no significant hits
Pp3464	run1458_D07.ab1	EFP91488.1| hypothetical protein PGTG_17738 [Puccinia graminis f. sp. tritici E = 1e-19	no significant hits
Pp3468	run1458_D11.ab1	EFP80523.1| CAMK/CAMK1 protein kinase [Puccinia graminis f. sp. tritici E = 1e-106 XP_572924.1| calmodulin-dependent protein kinase [Cryptococcus neoformans var. neoformans E = 4e-91	hypothetical protein MGG_00925 [calcium/calmodulin-dependent protein kinase 2 ] E = 2e-91
Pp3495	run1458_G08.ab1	EFP84739.1| hypothetical protein PGTG_10898 [Puccinia graminis f. sp. tritici E = 1e-51 EER39643.1| G2/M phase checkpoint control protein Sum2 [Ajellomyces capsulatus E = 1e-24	hypothetical protein MGG_02405 [LSm14 (also known as RAP55)] E = 3e-27
Pp3500	run1458_H02.ab1	no significant hits	no significant hits
Pp3502	run1458_H06.ab1	EFP91955.1| hypothetical protein PGTG_18406 [Puccinia graminis f. sp. tritici E = 8e-115	hypothetical protein MGG_01467 [Magnaporthe oryzae 70-15], E = 2e-12
Pp3505	run1458_H09.ab1	EFP78139.1| hypothetical protein PGTG_04095 [Puccinia graminis f. sp. tritici E = 2e-35	no significant hits
Pp3508	run1458_H12.ab1	ABI34274.1| IS10 transposase, putative [Solanum lycopersicum] E = 0.0	no significant hits
Pp3509	run1459_A01.ab1	EFP74840.1| hypothetical protein PGTG_01433 [Puccinia graminis f. sp. tritici E = 4e-20 XP_001829224.2| structural protein MDM1 [Coprinopsis cinerea okayama E = 4e-15	hypothetical protein MGG_00990 [PXA domain & Regulator of G protein signaling domain & phosphoinositide binding Phox Homology domain] E=6e-13
Pp3510	run1459_A02.ab1	EFP92355.1| hypothetical protein PGTG_18342 [Puccinia graminis f. sp. tritici E = 2e-45 XP_723239.1| potential mitochondrial ATPase [Candida albicans E = 6e-22	hypothetical protein MGG_07053 [Predicted ATPase] Expect = 1e-23
Pp3512	run1459_A04.ab1	EFP79354.1| hypothetical protein PGTG_05675 [Puccinia graminis f. sp. tritici E = 4e-58 CAY67031.1| Cu/Zn superoxide dismutase [Pichia pastoris] E=2e-17	hypothetical protein MGG_13177 [Cu-Zn_Superoxide_Dismutase] E = 5e-15
Pp3524	run1459_B04.ab1	XP_003032837.1| hypothetical protein SCHCODRAFT_256911 [S commune E = 1e-11	no significant hits
Pp3526	run1459_B06.ab1	no significant similarity found	no significant hits
Pp3532	run1459_C01.ab1	no significant hits	no significant hits
Pp3545	run1459_D04.ab1	EFP75180.1| tubulin alpha-1B chain [Puccinia graminis f. sp. tritici E = 1e-86	hypothetical protein MGG_06650 [alpha_tubulin] Expect = 6e-70
Pp3557	run1459_E06.ab1	no significant hits	no significant hits
Pp3558	run1459_E07.ab1	no significant similarity found	no significant hits
Pp3577	run1459_G04.ab1	EFP89862.1| clathrin-coated vesicle protein [Puccinia graminis f. sp. tritici E = 5e-52	no significant hits
Pp3590	run1459_H06.ab1	EFP88202.1| DNA repair protein RAD51 [Puccinia graminis f. sp. tritici E = 2e-161	DNA recombinational repair protein [Magnaporthe oryzae], E=1e-107 RAD51
Pp3602	run1461_C11.ab1	EFP88653.1| elongation factor 1-alpha [Puccinia graminis f. sp. tritici E = 3e-108	elongation factor 1-alpha [Magnaporthe oryzae 70-15] Expect = 2e-99
Pp3610	run1461_G11.ab1	no significant hits	no significant hits
Pp3620	run1463_A10.ab1	EFP78244.1| hypothetical protein PGTG_04200 [Puccinia graminis f. sp. tritici E = 1e-04	no significant hits
Pp3646	run1463_D04.ab1	no significant hits	no significant hits
Pp3647	run1463_D05.ab1	EFP76961.1| hypothetical protein PGTG_02422 [Puccinia graminis f. sp. tritici E = 2e-43 XP_001881103.1| ADF-like domain-containing protein [Laccaria bicolor S238N-H82] E = 6e-31	hypothetical protein MGG_00104 Actin depolymerisation factor/cofilin -like domains], E = 6e-10
Pp3653	run1463_D12.ab1	no significant hits	no significant hits
Pp3654	run1463_E01.ab1	ADD38999.1| beta-tubulin [Phakopsora pachyrhizi E = 2e-80	beta-tubulin [Magnaporthe oryzae 70-15] Expect = 1e-69
Pp3661	run1463_E10.ab1	no significant hits	no significant hits
Pp3665	run1463_F02.ab1	no significant hits	no significant similarity found
Pp3666	run1463_F04.ab1	no significant similarity found	no significant hits
Pp3674	run1463_G03.ab1	no significant similarity found	no significant similarity found
Pp3684	run1463_H03.ab1	EFP82252.1| 3-hydroxy-3-methylglutaryl-coenzyme A reductase [P g f. sp. tritici E = 7e-75	hypothetical protein MGG_08975 [similar to hydroxymethylglutaryl-CoA reductase] Expect = 4e-55
Pp3686	run1463_H05.ab1	EFP86309.1| ammonium transporter 1 [Puccinia graminis f. sp. tritici E = 7e-119	hypothetical protein MGG_05526 [Ammonium Transporter Family] E = 1e-84
Pp3693	run1463_H12.ab1	EFP76118.1| vacuolar protease A [Puccinia graminis f. sp. tritici E = 1e-98 XP_001877133.1| aspartic peptidase A1 [Laccaria bicolor E = 2e-71	conserved hypothetical protein [vacuolar protease A-like protein] aspartic proteinase Expect = 3e-72
Pp3710	run1482_B05.ab1	YP_054422.1| 1 replicase [Humulus japonicus latent virus] E=6e-11	no significant hits
Pp3712	run1482_B07.ab1	EFP78824.1| hypothetical protein PGTG_04780 [Puccinia graminis f. sp. tritici E = 4e-94 XP_002173254.1| methionine aminopeptidase [Schizosaccharomyces japonicus E = 5e-56	conserved hypothetical protein [Methionine Aminopeptidase] E = 5e-43
Pp3717	run1482_B12.ab1	EFP89197.1 fuSed2 protease [Puccinia graminis f. sp. tritici E=2e-48 XP_001937400.1| tripeptidyl-peptidase 1 precursor [Pyrenophora tritici-repentis E = 2e-41	hypothetical protein MGG_00940 [Peptidases_S53] Expect = 2e-38
Pp3734	run1482_D05.ab1	no significant hits	no significant hits
Pp3737	run1482_D08.ab1	EFP91503.1| fumarate reductase [Puccinia graminis f. sp. tritici E= 1e-124	conserved hypothetical protein FAD-dependent oxidoreductase-like protein Expect = 1e-91
Pp3739	run1482_D10.ab1	EFP83744.1| inorganic pyrophosphatase [Puccinia graminis f. sp. tritici E = 9e-151	inorganic pyrophosphatase [Magnaporthe oryzae 70-15] Expect = 2e-123
Pp3741	run1482_D12.ab1	EFP80887.1| hypothetical protein PGTG_07139 [Puccinia graminis f. sp. tritici E = 1e-14 CAI59746.1| putative polysaccharide deacetylase [Sporisorium reilianum] E = 2e-09	no significant hits
Pp3744	run1482_E03.ab1	no significant hits	no significant similarity found
Pp3749	run1482_E08.ab1	XP_758597.1| hypothetical protein UM02450.1 [Ustilago maydis 521] E = 1e-68 XP_001834214.1| eukaryotic translation initiation factor 5A-2 [C cinerea okayama E = 2e-67	eukaryotic translation initiation factor 5A-2 [Magnaporthe oryzae 70-15] Expect = 3e-49
Pp3757	run1482_F05.ab1	EFP75970.1| histone H2B [Puccinia graminis f. sp. tritici E = 1e-43	histone H2B [Magnaporthe oryzae 70-15] Expect = 1e-37
Pp3758	run1482_F06.ab1	no significant similarity found	no significant hits
Pp3759	run1482_F07.ab1	no significant hits	no significant hits
Pp3761	run1482_F09.ab1	XP_760140.1| hypothetical protein UM03993.1 [Ustilago maydis 521] E = 1e-74 XP_001830556.1| aldehyde reductase 1 [Coprinopsis cinerea okayama E = 1e-73	hypothetical protein MGG_07938 [Aldo-keto reductase] Expect = 1e-62
Pp3771	run1482_G08.ab1	ADI48102.1| RNA replicase [Cucumber green mottle mosaic virus] Expect = 6e-26	no significant hits
Pp3772	run1482_G09.ab1	EFP81423.1| hypothetical protein PGTG_07044 [Puccinia graminis f. sp. tritici E = 5e-33 XP_571408.1| membrane transporter [Cryptococcus neoformans var. neoformans E = 2e-20	hypothetical protein MGG_07296 [MFS transporter] Expect = 1e-13
Pp3786	run1482_H11.ab1	EFP74815.1| hypothetical protein PGTG_01408 [Puccinia graminis f. sp. tritici E = 4e-29	no significant hits
Pp3797	run1483_A11.ab1	EFP85878.1| hypothetical protein PGTG_11634 [Puccinia graminis f. sp. tritici E = 2e-40	no significant hits
Pp3809	run1483_B11.ab1	EFP77553.1| hypothetical protein PGTG_03509 [Puccinia graminis f. sp. tritici E = 2e-35	hypothetical protein MGG_08055 [Membrane-associating domain] E = 7e-07
Pp3814	run1483_C04.ab1	EFP85900.1| hypothetical protein PGTG_11656 [Puccinia graminis f. sp. tritici E = 2e-15 XP_001258718.1| extracellular conserved serine-rich protein [Neosartorya fischeri E = 8e-12	hypothetical protein MGG_09736, serine-rich protein [Developmentally Regulated MAPK Interacting Protein], Expect = 3e-09
Pp3822	run1483_D01.ab1	EFP85744.1| hypothetical protein PGTG_11073 [Puccinia graminis f. sp. tritici E = 5e-44	no significant hits
Pp3825	run1483_D04.ab1	EFP76465.1| hypothetical protein PGTG_02906 [Puccinia graminis f. sp. tritici E = 8e-40 EFR00230.1| ribonuclease P protein subunit p29 [Arthroderma gypseum E = 7e-18	hypothetical protein MGG_01893 [Magnaporthe oryzae 70-15], E = 1e-14
Pp3840	run1483_E07.ab1	EFP84056.1| hypothetical protein PGTG_09769 [Puccinia graminis f. sp. tritici E = 4e-05	no significant hits
Pp3842	run1483_E10.ab1	no significant similarity found	no significant similarity found
Pp3845	run1483_F01.ab1	EFP86032.1| hypothetical protein PGTG_11988 [Puccinia graminis f. sp. tritici E = 2e-28	conserved hypothetical protein [AN1-like Zinc finger] Expect = 2e-13
Pp3846	run1483_F02.ab1	EFP93827.1| SEC14 cytosolic factor [Puccinia graminis f. sp. tritici E = 6e-111	hypothetical protein MGG_00905 [Sec14p-like lipid-binding domain] E = 3e-67
Pp3853	run1483_F09.ab1	EFP74194.1| hypothetical protein PGTG_00150 [Puccinia graminis f. sp. tritici E = 3e-12	no significant hits
Pp3868	run1483_H01.ab1	no significant hits	no significant hits
Pp3871	run1483_H04.ab1	no significant hits	no significant hits
Pp3884	run1486_A05.ab1	EFP87187.1| hypothetical protein PGTG_13406 [Puccinia graminis f. sp. tritici E = 1e-24	no significant hits
Pp3888	run1486_A09.ab1	EFP84989.1| hypothetical protein PGTG_11158 [Puccinia graminis f. sp. tritici E = 0.0 XP_001888411.1| microtubule associated protein [Laccaria bicolor E = 5e-36	hypothetical protein MGG_05272 [Microtubule associated protein (MAP65/ASE1 family)] Expect = 7e-40
Pp3896	run1486_B05.ab1	EFP83228.1| hypothetical protein PGTG_09181 [Puccinia graminis f. sp. tritici E = 4e-43 XP_001828797.1| GEF1 [Coprinopsis cinerea okayama E = 4e-33	no significant hits
Pp3901	run1486_B10.ab1	EFP77690.1| coatomer subunit gamma [Puccinia graminis f. sp. tritici E = 4e-109	conserved hypothetical protein [Vesicle coat complex COPI, gamma subunit] Expect = 3e-62
Pp3904	run1486_C01.ab1	EFP87264.1| hypothetical protein PGTG_12848 [Puccinia graminis f. sp. tritici E = 3e-27 ACH45941.1| putative NADH dehydrogenase 1 alpha subcomplex 4 [Taeniopygia] E = 2e-08	no significant hits
Pp3911	run1486_C08.ab1	EFP74639.1| 50S ribosomal protein L14 [Puccinia graminis f. sp. tritici E = 2e-58	conserved hypothetical protein [Ribosomal protein L14p/L23e] E = 7e-26; 2nd hit: 60S ribosomal protein L23 Expect = 3e-07
Pp3915	run1486_C12.ab1	EFP84785.1| AGC/NDR protein kinase [Puccinia graminis f. sp. tritici , E = 2e-52 XP_570911.1| Ser/Thr protein kinase [Cryptococcus neoformans var. neoformans E = 2e-07	hypothetical protein MGG_02757 [Serine/Threonine protein kinase] E = 1e-06
Pp3942	run1486_F04.ab1	EFP86206.1 mannosyl phosphorylinositol ceramide synthase SUR1 Puccinia graminis f. sp. tritici E=1e-128	hypothetical protein MGG_13744 [Mannosyltransferase OCH1 and related enzymes], Expect = 4e-25
Pp3944	run1486_F06.ab1	XP_003035093.1| hypothetical protein SCHCODRAFT_65747 [S commune E = 2e-59 ACD93204.1| autophagy-related protein 8 precursor [M perniciosa] E = 3e-59	autophagy protein 8 [Magnaporthe oryzae 70-15] Expect = 8e-56 ; ATG8 protein
Pp3963	run1486_H01.ab1	no significant hits	no significant hits
Pp3971	run1486_H09.ab1	EFP78060.1| hypothetical protein PGTG_04016 [Puccinia graminis f. sp. tritici E = 9e-19	no significant hits
Pp3976	SW_46 T3	EFP93920.1| hypothetical protein PGTG_19991 [Puccinia graminis f. sp. tritici E = 6e-101 XP_571978.1| chromatin remodeling-related protein [C neoformans var. neoformans E=3e-44 XP_001834116.1| SWI/SNF complex 60 kDa subunit [C cinerea okayama7#130] E = 3e-38	hypothetical protein MGG_01794 [SWIB/MDM2 domain] Expect = 4e-21
Pp3980	SW_7	no significant similarity found	no significant hits
Pp3982	SW_11	EFP85103.1| hypothetical protein PGTG_11272 [Puccinia graminis f. sp. tritici E = 4e-31	no significant hits
Pp3987	SW_19	EFP87710.1| hypothetical protein PGTG_13496 [Puccinia graminis f. sp. tritici E = 6e-39 EFQ28878.1| microsomal signal peptidase 25 kDa subunit [Glomerella graminicola E = 2e-10	hypothetical protein MGG_10832 [Microsomal signal peptidase 25 kDa subunit], Expect = 5e-14
Pp3989	SW_23	no significant hits	no significant hits
Pp3990	SW_26	EFP85130.1| acyltransferase domain-containing protein [P graminis f. sp. tritici CRL E = 2e-104	hypothetical protein MGG_01291 [Lysophospholipid acyltransferases (LPLATs) of glycerophospholipid biosynthesis] Expect = 3e-08
Pp3992	SW_28	EFP74644.1| cystathionine beta-synthase [Puccinia graminis f. sp. tritici E = 3e-74	cystathionine beta synthase [Magnaporthe grisea] Expect = 3e-32
Pp3996	SW_32	ZP_05897507.1| conserved hypothetical protein [Selenomonas sputigena E = 1e-06	no significant hits
Pp3998	SW_34	EFP74132.1| delta(12) fatty acid desaturase [Puccinia graminis f. sp. tritici E = 5e-80	hypothetical protein MGG_01985 [Delta12 Fatty Acid Desaturase (Delta12-FADS)-like] Expect = 6e-28
Pp4000	SW_36	EFP88726.1| subtilase-type proteinase psp3 [Puccinia graminis f. sp. tritici E = 8e-93	conserved hypothetical protein, putative vacuolar subtilisin-like serine protease Expect = 1e-44
Pp4002	SW_38	EFP77553.1| hypothetical protein PGTG_03509 [Puccinia graminis f. sp. tritici E = 3e-19	no significant hits
Pp4005	SW_45	no significant hits	no significant hits
Pp4006	SW_47	EFP83715.1| hypothetical protein PGTG_09428 [Puccinia graminis f. sp. tritici E = 3e-06	no significant hits
Pp4010	SW_54	EFP74808.1| hypothetical protein PGTG_01401 [Puccinia graminis f. sp. tritici E = 7e-14	no significant hits
Pp4012	SW_57	no significant hits	no significant hits
Pp4013	SW_62	no significant hits	no significant hits
Pp4019	SW_76	XP_756731.1| hypothetical protein UM00584.1 [Ustilago maydis 521] E = 1e-51 EFP86606.1| CK1/CK1/CK1-D protein kinase [Puccinia graminis f. sp. tritici E = 2e-51 XP_003007982.1| casein kinase I [Verticillium albo-atrum VaMs.102 E = 3e-48	casein kinase I [Magnaporthe oryzae 70-15] Expect = 1e-50
Pp4020	SW_77	no significant hits	no significant hits
Pp4021	SW_78	no significant hits	no significant hits
Pp4022	SW_79	EFP74267.1| hypothetical protein PGTG_00223 [Puccinia graminis f. sp. tritici E = 3e-83 XP_001901169.1| Microsomal signal peptidase 21 kDa subunit [Brugia malayi] E = 2e-37	conserved hypothetical protein [S26 Type I signal peptidase] Expect = 4e-31
Pp4029	SW_95	no significant hits	no significant hits
	2A	EFP85754.1| ribonucleoside-diphosphate reductase large chain [P graminis f. sp. tritici E = 0.0	hypothetical protein MGG_07000 [ribonucleoside-diphosphate reductase large chain] Expect = 0.0
	2B	EFP86859.1| hypothetical protein PGTG_13241 [Puccinia graminis f. sp. tritici Expect = 2e-17 XP_003036918.1| Non-Catalytic module family EXPN protein [S commune] E = 1e-16	hypothetical protein [Magnaporthe oryzae 70-15] Expect = 1e-08
	2C	EFP75556.1| hypothetical protein PGTG_00887 [Puccinia graminis f. sp. tritici Expect = 2e-64	hypothetical protein MGG_03242 [HSF-type DNA-binding] Expect = 1e-15
	2D	EFP91413.1| V-SNARE [Puccinia graminis f. sp. tritici Expect = 7e-91	hypothetical protein MGG_04454 [ATPase involved in DNA repair; V-SNARE C] Expect = 6e-24
	2E	EFP84320.1| hypothetical protein PGTG_10040 [Puccinia graminis f. sp. tritici Expect = 6e-17	no significant hits
Pp3087	2F	EFP91147.1| 5-aminolevulinate synthase [Puccinia graminis f. sp. tritici Expect = 0.0	5-aminolevulinate synthase, mitochondrial precursor Expect = 9e-175
	2G	lowest E = 2.2	no significant hits
	2H	EFP79167.1| actin [Puccinia graminis f. sp. tritici Expect = 6e-155	actin [Magnaporthe oryzae 70-15] Expect = 8e-146
	2I.1	ONLY HIT: EFP82200.1| hypothetical protein PGTG_07597 [P graminis f. sp. tritici E=2e-30	no significant hits
	2I.2	ONLY HIT: EFP82200.1| hypothetical protein PGTG_07597 [P graminis f. sp. tritici E=2e-34	no significant hits
	2J	FP86375.1| hypothetical protein PGTG_12331 [Puccinia graminis f. sp. tritici Expect = 4e-53 ABV79898.1| hypothetical protein Mas3 [Cochliobolus heterostrophus] Expect = 3e-11 AAK52794.1|AF363065_1 MAS3 protein [Magnaporthe grisea] Expect = 1e-07	MAS3 protein [Magnaporthe grisea] Expect = 3e-10
	2K	only hit, E = 3.5	no significant hits
	2L similar to 2S	EFP82580.1| acyl-CoA dehydrogenase [Puccinia graminis f. sp. tritici Expect = 1e-54	conserved hypothetical protein [Acyl-CoA dehydrogenases] Expect = 1e-39
	2M	EFP74682.1| hypothetical protein PGTG_00638 [Puccinia graminis f. sp. tritici Expect = 6e-40	hypothetical protein MGG_08593 [Magnaporthe oryzae 70-15] Expect = 2e-08
Pp3471	2N	XP_001839817.2| Na+/K+ ATPase alpha subunit isoform 3 [C cinerea okayama E = 2e-147 EFP77177.1| P-type cation-transporting ATPase [P graminis f. sp. tritici Expect = 6e-129	putative K, P-type ATPase [Magnaporthe grisea] Expect = 5e-36
	2O	lowest e = 0.36, dropped during subsequent sequencing attempts	lowest e = 0.36, dropped during subsequent sequencing attempts
	2P	EFP80251.1| hypothetical protein PGTG_06207 [Puccinia graminis f. sp. tritici Expect = 1e-101	hypothetical protein MGG_12275 [Ferritin-like superfamily] Expect = 3e-44
	2Q	EFP89115.1| hypothetical protein PGTG_14956 [Puccinia graminis f. sp. tritici Expect = 3e-41 XP_001877082.1| expansin family protein [Laccaria bicolor S238N-H82] Expect = 1e-14	no significant hits
	2R	EFP90692.1| hypothetical protein PGTG_16718 [Puccinia graminis f. sp. tritici Expect = 8e-76 XP_567927.1| nucleus protein [C neoformans var. neoformans JEC21] Expect = 3e-24 EFN69213.1| Phosphatidylethanolamine-binding protein-like protein F40A3.3 [Camponotus] E=4e-09	hypothetical protein [PhosphatidylEthanolamine-Binding Protein (PEBP) domain] Expect = 1e-09
	2S similar to 2L	EFP82585.1| isovaleryl-CoA dehydrogenase [Puccinia graminis f. sp. tritici Expect = 4e-93 EFP82580.1| acyl-CoA dehydrogenase [Puccinia graminis f. sp. tritici Expect = 2e-85	conserved hypothetical protein [Acyl-CoA dehydrogenases] Expect = 4e-51
	2T	EFP76336.1| carboxypeptidase Y [Puccinia graminis f. sp. tritici Expect = 5e-110 XP_001878503.1| serine carboxypeptidase [Laccaria bicolor S238N-H82] Expect = 4e-64	hypothetical protein MGG_05663 [Serine carboxypeptidase] Expect = 6e-45
	2U	EFP75566.1| alpha-ketoglutarate dependent xanthine dioxygenase [Puccinia graminis f. sp. tritici E=6e-46	no significant hits
	2V	lowest e = 0.26	no significant hits
	2W	EFP90049.1| hypothetical protein PGTG_15897 [Puccinia graminis f. sp. tritici Expect = 4e-86 XP_572917.1| cell wall organization and biogenesis-related protein [Cryptococcus neoformans var. neoformans E = 6e-42	no significant hits
	2X	EFP88190.1| plasma membrane proteolipid 3 [Puccinia graminis f. sp. tritici Expect = 3e-23 XP_002486625.1 stress response RCI peptide, putative [Talaromyces Expect = 8e-21	hypothetical protein [Magnaporthe oryzae 70-15] Expect = 8e-23
	2Y	EFP87539.1 N-glycosylation site corresponding to basepairs [P graminis f. sp. tritici, E=3e-41 AAK52794.1| MAS3 protein [Magnaporthe grisea] Expect = 5e-35	MAS3 protein [Magnaporthe grisea] Expect = 1e-37
	2Z	EFP90497.1| histone H2A.1 [Puccinia graminis f. sp. tritici Expect = 3e-33	hypothetical protein MGG_03577, histone H2A-like protein E = 3e-33; 2nd hit histone H2A E = 3e-16
	2aa	EFP88192.1| cytochrome c oxidase polypeptide IV [Puccinia graminis f. sp. tritici E = 2e-73	cytochrome c subunit Vb, putative [Magnaporthe oryzae 70-15] E = 2e-27
	3A	XP_756858.1 hypothetical protein UM00711.1 [Ustilago maydis E= 9e-14	no significant hits
	3B	EFP78766.1 hypothetical protein PGTG_04722 [Puccinia graminis f. sp. tritici E = 2e-13 XP_368529.1 conserved hypothetical protein [Magnaporthe oryzae E = 2e-9 CBI51652.1 putative GRG-1 glucose-repressible gene-1 protein [Sordaria] E = 2e-06	conserved hypothetical protein, glucose-repressible gene protein-like protein [M grisea] E = 6e-12
	3C	EFP93032.1 phosphoenolpyruvate carboxykinase [Puccinia graminis f. sp. tritici Expect = 3e-67	phosphoenolpyruvate carboxykinase [Magnaporthe oryzae 70-15] E = 4e-18
	3D	EFP83313.1 z-protein [Puccinia graminis f. sp. tritici Expect = 4e-102 XP_001830726.1 glutamate binding protein [Coprinopsis cinerea okayama E = 7e-52	hypothetical protein MGG_03089 [Magnaporthe oryzae 70-15] Expect = 3e-38
	3E	EFP74357.1| hypothetical protein PGTG_00313 [Puccinia graminis f. sp. Tritici E = 2e-45	no significant hits
	3F	EFP89097.1 hypothetical protein PGTG_14938 [Puccinia graminis f. sp. tritici Expect = 3e-22	no significant hits
	3G	only hit e = 9.5	no significant hits
	3H	EFP90603.1 hypothetical protein PGTG_16629 [Puccinia graminis f. sp. tritici Expect = 2e-64 XP_001937400.1 tripeptidyl-peptidase 1 precursor [Pyrenophora tritici-repentis E = 1e-25	hypothetical protein MGG_03056 [Peptidases_S53] Expect = 1e-15
	3I	ABS86233.1 14-3-3 protein [Melampsora medusae f. sp. deltoidis] Expect = 3e-122 XP_002796914.1 DNA damage checkpoint protein rad24 [Paracoccidioides] E=1e-104	DNA damage checkpoint protein rad24 [Magnaporthe oryzae 70-15] E=6e-101
	3J	no significant hits	no significant hits
	3K	NP_660177.1 RNA-dependent RNA polymerase [Saccharomyces 23S RNA narnavirus] E = 4e-6	no significant hits
	3L	XP_761138.1 hypothetical protein UM04991.1 [Ustilago maydis 521] Expect = 2e-13 EFP78919.1 CAMK/CAMKL/KIN4 protein kinase [Puccinia graminis f. sp. tritici Expect = 2e-12	no significant hits
	3M	EFP92181.1 hypothetical protein PGTG_17911 [Puccinia graminis f. sp. tritici Expect(2) = 2e-103 BAG50347.1 diphenol oxidase [Cryptococcus bacillisporus] Expect(2) = 7e-48	hypothetical protein MGG_00551 [Cu-oxidase] Expect(2) = 1e-30
	3N.1	EFP89040.1 phospho-2-dehydro-3-deoxyheptonate aldolase [P g f. sp. tritici Expect = 9e-63	conserved hypothetical protei, phospho-2-dehydro-3-deoxyheptonate aldolase-like protein E = 3e-50
	3N.2	EFP89040.1 phospho-2-dehydro-3-deoxyheptonate aldolase [Puccinia graminis f. sp. tritici Expect = 4e-77	conserved hypothetical protein, phospho-2-dehydro-3-deoxyheptonate aldolase-like protein E = 3e-66
	4A	EFP85899.1 hypothetical protein PGTG_11655 [Puccinia graminis f. sp. Tritici] E = 3e-18 XP_001828177.2 tyrosinase central domain-containing protein [C cinerea okayama] E = 2e-11	hypothetical protein MGG_05862 [Tyrosinase], Expect = 2e-14
	4B	EFP81419.1 cyclin [Puccinia graminis f. sp. tritici CRL 75-36-700-3] Expect = 6e-99	hypothetical protein MGG_01361 [CYCLIN], Expect = 2e-20
	4C	only hit E = 2.4	no significant hits
	4D	EFP74182.1 phospho-2-dehydro-3-deoxyheptonate aldolase [P graminis f. sp. tritici E=8e-103	hypothetical protein MGG_08596 [Class-II DAHP synthetase ] Expect = 8e-69
	5A	No significant similarity found	no significant hits
	5B.2	only hits E = 5.9	no significant hits
	5B.1	only hit E = 5.0	no significant hits
	5C	EFP74436.1 histone H4 [Puccinia graminis f. sp. tritici Expect = 1e-37	histone H4 [Magnaporthe oryzae 70-15] Expect = 4e-37
	6A	EFP93966.1 hypothetical protein PGTG_19738 [Puccinia graminis f. sp. tritici Expect = 8e-22	no significant hits
	6B	EFP91377.1 hypothetical protein PGTG_17333 [Puccinia graminis f. sp. tritici Expect = 3e-24 ACX42575.| conidiation-related protein [Puccinia striiformis f. sp. tritici] E = 1e-19	hypothetical protein MGG_02246 [Conidiation protein 6] Expect = 1e-14
	6C	EFP89279.1 hypothetical protein PGTG_15458 [Puccinia graminis f. sp. tritici Expect = 4e-85 EFP87539.1 N-glycosylation site corresponding to basepairs [P graminis f. sp. tritici E = 9e-14 ABV79898.1| hypothetical protein Mas3 [Cochliobolus heterostrophus] E = 1e-12	MAS3 protein [Magnaporthe grisea] Expect = 1e-14
	6D	ABS86293.1 hesp-379-like protein [Melampsora medusae f. sp. deltoidis] Expect = 7e-47 ABG33689.1 mitochondrial developmentally reg MAPK-interacting protein Lentinula E=4e-27	hypothetical protein MGG_09736 [Developmentally Regulated MAPK Interacting Protein] Expect = 2e-12
	7	EFP84741.1| hypothetical protein PGTG_10900 [Puccinia graminis f. sp. tritici Expect = 1e-21	no significant hits
	8	EFP90665.1| hypothetical protein PGTG_16691 [Puccinia graminis f. sp. tritici Expect = 5e-25	no significant hits
	9	no significant hits	no significant hits
	10A	no significant hits	no significant hits
	10B	EFP78913.1| hypothetical protein PGTG_04869 [Puccinia graminis f. sp. tritici Expect = 1e-24	no significant hits
	14A	no significant hits	no significant hits
	14B.1	no significant hits	no significant hits
	14B.2	no significant hits	no significant hits
	14C	EFP75567.1| hypothetical protein PGTG_00898 [Puccinia graminis f. sp. tritici Expect = 1e-56 XP_001828720.2 priA protein [Coprinopsis cinerea okayama7#130] Expect = 1e-05	no significant hits
	14D	EFP83263.1 hypothetical protein PGTG_09216 [Puccinia graminis f. sp. tritici Expect = 2e-37	no significant similarity found
	17A	no significant similarity found	no significant hits
	17B	EFP75895.1 hypothetical protein PGTG_01226 [Puccinia graminis f. sp. tritici Expect = 1e-35 XP_003036198.1 Non-Catalytic module family EXPN protein [S commune E = 2e-17 XP_001875413.1 expansin family protein [Laccaria bicolor E = 2e-16	no significant hits
	18	lowest e value 2.9	no significant hits
	19	EFP87539.1| N-glycosylation site corresponding to basepairs [P graminis f. sp. tritici E = 8e-51 AAK52794.1|AF363065_1 MAS3 protein [Magnaporthe grisea Expect = 3e-41 ABV79898.1| hypothetical protein Mas3 [Cochliobolus heterostrophus], E = 5e-43	MAS3 protein [Magnaporthe grisea] Expect = 5e-44
	25	AAQ08094.1| 9RL [African swine fever virus] Expect = 4e-07 (only approx 400bp match	no significant hits
	30	ACT55265.1| formin 2B [Physcomitrella patens] Expect = 1e-05	no significant hits
	480	EFP87539.1| N-glycosylation site corresponding to basepairs [P graminis f. sp. tritici, E = 2e-47 AAK52794.1|AF363065_1 MAS3 protein [Magnaporthe grisea] Expect = 2e-39	MAS3 protein [Magnaporthe grisea], Expect = 5e-42
