# Supplementary material for: Gene expression and proteomic analysis of the formation of Phakopsora pachyrhizi appressoria
Source: BMC Genomics. 2012 Jun 22;13:269. doi: 10.1186/1471-2164-13-269 (PMC3431228; doi:10.1186/1471-2164-13-269)
Supplement: Additional file 3 — Table S3. Non-redundant proteins identified using the custom EST database. [file 1471-2164-13-269-S3.xlsx]

## Sheet: Sheet1
Supplemental Table S3. Non-redundant proteins identified using the custom EST database.
Protein ID	Plate	Position	Spots	Accession	Organism	Phakopsora pacyhrizi EST	Description	Function	BLAST description	BLAST E value	Score	CI	Frame	Peptide 1	Peptide 2	Peptide 3	Peptide 4	Peptide 5	Peptide 6	Peptide 7	Peptide 8	Peptide 9	Peptide 10	Peptide 11	Peptide 12	Peptide 13	Peptide 14	Peptide 15	Peptide 16	Peptide 17	Peptide 18	Peptide 19	Peptide 20
APPRESSORIA-ENRICHED FRACTION
PHAP0001	8926	A3	2	JK650416	Phakopsora pachyrhizi		14-3-3	signaling/regulation	Melampsora larici-populina	2e-109	439	100	1	NLLSVAYK	MKGDYHR + Oxidation M1	ENQVYMAK + Oxidation M6	LGVELSVEER	VASDAAHESYK	YDEMVTFMK + Oxidation M4, M8	KVASDAAHESYK	YLAEFASGDGRK	NLLSVAYKNVIGAR	QATEIAQSDLAPTHPIR + Gln-->pyro-Glu (Nterm Q0)	QATEIAQSDLAPTHPIR	TLAQPPFFFSLICNFK	LAEQAERYDEMVTFMK + Oxidation M11	LAEQAERYDEMVTFMK + Oxidation M11. M15	VASDAAHESYKQATEIAQSDLAPTHPIR
PHAP0002	8220	B9	1	gi|254121616	Melampsora larici-populina		2-isopropylmalate synthase	metabolism	Puccinia graminis f. sp. tritici	8e-80	151	100	3	FRWISR	NVIFHMYNATSPLFR + Oxidation M6	EIEVGFPAASDTDFDFVR	EIEVGFPAASDTDFDFVRK
PHAP0003	18622-2	C9	1	gi|120528185	Phakopsora pachyrhizi		2,3-bisphosphoglycerate-dependent phosphoglycerate mutase	energy	Puccinia graminis f. sp. tritici	1e-64	230	100	5	VLVVAHGNSLR	KVLVVAHGNSLR	FGEEQVHIWR	TLPYFDEEIKPK	DYGDLTGLNKDEAR	RTLPYFDEEIKPK	SYDVPPPNGESLELTAK	SYDVPPPNGESLELTAKR
PHAP0004	8017	F9	3	gi|120522775	Phakopsora pachyrhizi		20S proteasome subunit	protein fate	Melampsora larici-populina	4e-91	78	95.117	6	NALALAMSR + Oxidation M7	TTTGSYIANR	MAIITEGSVER + Oxidation M1	VTDKLTHIHDR	EGWSKDETVEFVR	NALALAMSRDGSSGGTIR + Oxidation M7
PHAP0005	1525	F9	3	gi|120507537	Phakopsora pachyrhizi		26S proteasome regulatory subunit	protein fate	Puccinia graminis f. sp. tritici	2e-113	97	99.966	2	VADRLNSLR	LNSLRSLQIR	STDLEINEVFKR	LRSTDLEINEVFK	YCNRPVMVIIDVR + Carbamidomethyl C2, Oxidation M7	RYCNRPVMVIIDVR + Carbamidomethyl C3
PHAP0006	18601	B15	2	gi|282815640	Puccinia triticina		40S ribosomal protein S19	protein synthesis	Puccinia graminis f. sp. tritici	2e-75	368	100	6	HVGVGALAK	RVSQDGQR	EYAGHLKR	KHVGVGALAK	DIAADAFIR	IASNIAEQLR	VSQDGQRDLDR	IEVPTWVDIVK	GNRPSHHVDASR	NRGNRPSHHVDASR
PHAP0007	3187	B19	1	gi|120422127	Uromyces appendiculatus		40S ribosomal protein S21	protein synthesis	Puccinia graminis f. sp. tritici	2e-40	100	99.994	3	LATQDGLLR	NVTYALSGFVR	SKETSTTNHISFDSVNINLK
PHAP0008	8220	E15	1	gi|120528021	Phakopsora pachyrhizi		5-methyltetrahydropteroyltriglutamate-homocysteine methyltransferase	metabolism	Puccinia graminis f. sp. tritici	4e-58	116	100	6	IPSQEEIQQK	SDLLFVNPDCGLK + Carbamidomethyl C10	VFASVDYSNQIGPGVYDIHSPR
PHAP0009	8926	E21	1	gi|120522205	Phakopsora pachyrhizi		60S ribosomal protein L10	protein synthesis	Puccinia graminis f. sp. tritici	2e-91	732	100	2	GTIEIVSDIK	TLIDQFLSGIK	TSFFQALGIPTK	NILGDNPQYER	VGASEATLLNLLK	GNIGFVFTSGDLK	GNIGFVFTSGDLKEVR	NLISIALVTDYMFEGAQK + Oxidation M12	EAEPEEDEDEDMGLDLFG + Oxidation M12	AGAFAPLDVFVPAGNTGMEPGK + Oxidation M18	TIASISLATNYPTVASVPHSLVNSYK	DYLENPEAFAAAPAAESAAPAAASAEATK	AKDYLENPEAFAAAPAAESAAPAAASAEATK
PHAP0010	18622	C21	3	gi|120509127	Phakopsora pachyrhizi		acetyl-CoA C-acyltransferase	metabolism	Puccinia graminis f. sp. tritici	2e-83	649	100	4	ILAYGLAC + Carbamidomethyl C8	ELGIPFDK	KLGLPILGK	QVATALSEAKR + Gln-->pyro-Glu (Nterm Q0)	QVATALSEAKR	IMGVGPVSAINK + Oxidation M2	FYTAVAVGVPPR	TGDEKEILVSTDDGIR	VNPVGGAIAFGHPLGATGAR	TGSTHAGNASQVSDGAAAVLLVR	EILVSTDDGIRDGVTAESLSK
PHAP0011	8220	E1	2	gi|120503135	Phakopsora pachyrhizi		aconitate hydratase	metabolism	Puccinia graminis f. sp. tritici	1e-92	178	100	3	YINYQR	IEDNLQVVR	DKYINYQR	LNRPLTLSEK	VLYGHLDNPHDADIR	VLYGHLDNPHDADIRR	AIETNKEVYDFLATCTAK + Carbamidomethyl C15
PHAP0012	3187	A1	5	JK650657	Phakopsora pachyrhizi		actin	structural/protein binding	Puccinia graminis f. sp. tritici	7e-143	557	100	1	RGILTLK	AGFAGDDAPR	DLTDYLNK	GYSFTTTAER	HQGVMVGMGQK + Oxidation M5	AVFPSIVGRPR	HQGVMVGMGQK + Oxidation M5, M8	DSYVGDEAQSKR	IWHHTFYNELR	LDLAGRDLTDYLNK	GYSFTTTAEREIVR	SYELPDGQVITIGNER	VAPEEHPVLLTEAPLNPK	YPIEHGIVTNWDDMEK + Oxidation M14	LCYVALDYEQEMQTASQSSALEK + Carbamidomethyl C2	LCYVALDYEQEMQTASQSSALEK + Carbamidomethyl C2, Oxidation M12	TTGIVLDSGDGVTHTVPIYEGYALPHAILR
PHAP0013	3187	C21	2	gi|120527115	Phakopsora pachyrhizi		actin lateral binding protein	structural/protein binding	Puccinia graminis f. sp. tritici	5e-54	494	100	3	AEHFER	ETTDKLR	SANDSLNR	AEADAAIER	SANDSLNRK	KLELETMAK + Oxidation M7	NLNLIRMDK	DQELISLQHK	IESERDSWEK	QVDVKAEHFER + Gln-->pyro-Glu (Nterm Q0)	QVDVKAEHFER	VSNLEADLETAEK	IALLESELDNAEK	ELEEVVQQMESL + Oxidation M9	LATLRAEADAAIER	VSNLEADLETAEKK	KIALLESELDNAEK	RELEEVVQQMESL + Oxidation M10	AEADAAIERAEAAEAK
PHAP0014	3187	B1	2	gi|120498714	Phakopsora pachyrhizi		acyl-CoA dehydrogenase	metabolism	Puccinia graminis f. sp. tritici	5e-87	177	100	1	LLTYNAAR	AVSYTYQR	YAIEILNEGR	QNLIGQEGLGYK + Gln-->pyro-Glu (Nterm Q0)	IGAIYEGTSNIQR	IGAIYEGTSNIQRQT	IGIAAQMIGLAQGAFDK + Oxidation M7	VGIRASSTCTVNFDNVK	VAQEASGSAIEWCGGVGFTR + Carbamidomethyl C13
PHAP0015	18622	D21	1	JK650716	Phakopsora pachyrhizi		aldehyde reductase	metabolism	Puccinia graminis f. sp. tritici	3e-86	605	100	1	AVAELDLK	NAVSYALR	IVDYPEVK	HEIFITSK	VSEGLEDTLR	RHEIFITSK	EILFPTKPEDK	ATGVTPAVNQIER	VYENQDEVADGIK	HPLLVQTDLVNYCNSK + Carbamidomethyl C13	GIHITAYSPLGNNLLNQTK
PHAP0016	3187	A13	2	gi|120522373	Phakopsora pachyrhizi	JK650500	alpha tubulin	structural	Puccinia graminis f. sp. tritici	5e-116	636	100	3	ITNPSAR	LSADYGKK	ELIDISMDR + Oxidation M7	LEFAVYPAPK	SKLEFAVYPAPK	NLGVQSPGFTNLNR	GDDGFSTFFSETGSGK	KNLGVQSPGFTNLNR	SVYIDLEPNVVDEVR	SLFHPETLVTGKEDAANNYAR
PHAP0017	18601	D15	3	gi|120497938	Phakopsora pachyrhizi		aspartate amino transferase	metabolism	Puccinia graminis f. sp. tritici	1e-95	427	100	2	IGGAFLHR	MNLGVGAYR	MNLGVGAYR + Oxidation M1	QAEESIVAAK + Gln-->pyro-Glu (Nterm Q0)	QAEESIVAAK	IAITQSISGTGALR	DENGKPFVLPSVR	AAWLAYGEDSVPLKEGR	YDKEYLGITGYPEFTK
PHAP0018	18622	C9	2	gi|255499375	Puccinia triticina		ATP synthase alpha	transport	Puccinia graminis f. sp. tritici	2e-134	475	100	6	QMSLLLR + Gln-->pyro-Glu (Nterm Q0), Oxidation M2	QMSLLLR + Oxidation M2	LYLAQYR	IVSWDLAFR	HALIIYDDLSK	GVRPAINVGLSVSR	EAYPGDVFYLHSR	DVAAFAQFGSDLDASTR
PHAP0019	8926	C15	4	gi|120503186	Phakopsora pachyrhizi		ATP synthase beta	transport	Puccinia graminis f. sp. tritici	2e-105	509	100	3	IGLLGGAGVGK	VVDLLAPYAR	IMNVIGEPIDER	IMNVIGEPIDER + Oxidation M2	FTQAGSEVSALLGR	TVFIQELINNVAK	AHGGYSVFCGVGER + Carbamidomethyl C9	AALVFGQMNEPPGAR	AALVFGQMNEPPGAR + Oxidation M8	IPSAVGYQPTLSTDMGGMQER	IPSAVGYQPTLSTDMGGMQER + Oxidation M15	IPSAVGYQPTLSTDMGGMQER + Oxidation M15, M18	EGNDLYHEMIETGVIQLNNDK	EGNDLYHEMIETGVIQLNNDK + Oxidation M9	TREGNDLYHEMIETGVIQLNNDK + Oxidation M11
PHAP0020	18622	A15	1	gi|120534714	Phakopsora pachyrhizi		ATP synthase gamma	transport	Puccinia graminis f. sp. tritici	2e-39	167	100	2	VLYVVISSDK	AYGQANGIVFK	GLCGGIHSSVSK + Carbamidomethyl C3	ESSIEEEFGTTGSVANDNKK
PHAP0021	18601	C9	1	gi|161641605	Sporobolomyces roseus		ATPase delta	transport	Puccinia graminis f. sp. tritici	8e-35	81	99.981	5	SDVVVCSK	NLFEVLADNGR
PHAP0022	8926	D15	2	gi|120425987	Uromyces appendiculatus	gi|120515008	beta tubulin	structural	Puccinia graminis f. sp. tritici	2e-73	252	100	3	IREEFPDR	FPGQLNSDLR	LAVNMVPFPR + Oxidation M5	FPGQLNSDLRK	MMATFSVVPSPK + Oxidation M1, M2	ISVYYNEVAANK	AVLIDLEPGTMDSVR + Oxidation M11	ISVYYNEVAANKYVPR	GHYTEGAELVDSVLDVVR	GHYTEGAELVDSVLDVVRK
PHAP0023	8220	G9	4	gi|120527236	Phakopsora pachyrhizi	JK650385	catalase	defense	Taiwanofungus camphoratus	4e-105	852	100	2	YNILDLTK	VFDEGAKER	EFPLRPFGK	LFSYPDTHR	HEVFLGEAQR	FRYNILDLTK	GELHYVQIHLR	QLSIFAAVDATLGKR + Gln-->pyro-Glu (Nterm Q0)	QLSIFAAVDATLGKR	IWSHKEFPLRPFGK	ITELDFEQPNALWNK	FINEKGELHYVQIHLR	FVNAIVGHLGAVTKPEIIDR	LAGENPDYSIQDLFEAIEKK	EYPTWSCYVQTMTPAQAEK + Carbamidomethyl C7	EYPTWSCYVQTMTPAQAEK + Carbamidomethyl C7, Oxidation M12	LGVNYQQLPVNAPSKPPANFQR
PHAP0024	8926	A15	1	gi|290902725	Melampsora medusae f. sp. deltoidis		cell division cycle protein cdc48	cell cycle/transport	Melampsora larici-populina	7e-154	214	100	5	DVFDKAR	GVLFYGPPGTGK	FALGTSNPSALR	AAAPCVMFLMN + Carbamidomethyl C5, Oxidation M7	VVSQLLTLMDGLK + Oxidation M9	AIANECQANFISIK + Carbamidomethyl C6	QELQETVQYPVEHPEK	VKQELQETVQYPVEHPEK
PHAP0025	18622	D9	2	gi|120500208	Phakopsora pachyrhizi	JK650260	citrate synthase	metabolism	Puccinia graminis f. sp. tritici	4e-133	546	100	2	VPEFINK	MIDAFPR + Oxidation M1	VPSQEQVK	FAAAYSAGVK	SNKSSHLLR	EFQSDLAER	YKGGASSIPAIK	LGDIQVSHVFGGMR	LGDIQVSHVFGGMR + Oxidation M13	SIHEELSEIIPER	KLGDIQVSHVFGGMR + Oxidation M14	VPSQEQVKEFQSDLAER	STLEDSLDLAAMTYPIAAR + Oxidation M12
PHAP0026	8773	F1	3	gi|169738476	Uromyces appendiculatus		cyclophilin	protein fate	Puccinia graminis f. sp. tritici	9e-52	118	99.995	6	LYDDVVPK	IVFKLYDDVVPK	VMESYGNPSGKTNAVVENC + Carbamidomethyl C19	ADPVRPHIMSNCYFTVAVK + Carbamidomethyl C12	ADPVRPHIMSNCYFTVAVKGQPIGR	HVVFGEVVEGYNEVVKVMESYGNPSGK
PHAP0027	18601	B3	1	gi|120521145	Phakopsora pachyrhizi		cytochrome C	energy/transport	Puccinia graminis f. sp. tritici	4e-43	428	100	3	ANVVAYLK	MVFAGLKK	MVFAGLKK + Oxidation M1	KGEIVGDAK	TGASLFQTR	DRANVVAYLK	VGPNLHGLFGR	VGPNLHGLFGRK	TGSATGYSYTEANVK	TGSATGYSYTEANVKK
PHAP0028	2877	H9	2	gi|120501612	Phakopsora pachyrhizi	JK650745	cytochrome C oxidase subunit	energy/transport	Aspergillus niger	4e-13	144	100	2	LLRSTIR	FFEGVQDLFELQR	GLNNCFAYDLVPAVSTVEAALK + Carbamidomethyl C5
PHAP0029	8017	D19	1	gi|118188717	Ustilago maydis		cytochrome C peroxidase	defense	Neurospora crassa	6e-73	195	100	2	IPWRPGR	LPDGDKGPDHLR	DVTADKCTPDGR + Carbamidomethyl C7	GPDHLRYIFYK	MGFNDQEIVALSGAHALGR	MGFNDQEIVALSGAHALGR + Oxidation M1
PHAP0030	3187	D15	2	gi|120518530	Phakopsora pachyrhizi		cytoplasm protein	unknown	Puccinia graminis f. sp. tritici	1e-62	313	100	5	SYLTYLK	KSYLTYLK	LQSTTFDKK	AHLQSSNPDR	VAAFEKEAQEAAK
PHAP0031	8017	A1	1	gi|120522633	Phakopsora pachyrhizi		deoxyuridine 5'-triphosphate nucleotidohydrolase	metabolism	Magnaporthe oryzae	9e-37	416	100	1	DITITKR	IAQLVIER	LSAGYDLYSSK	FGISTGAGVIDEDYR	EVVPTDIAIAVPSSTYGR	SREVVPTDIAIAVPSSTYGR
PHAP0032	8926	F3	1	gi|120523312	Phakopsora pachyrhizi		dienelactone hydrolase	metabolism	Melampsora larici-populina	2e-78	243	100	6	FPIDFQK	GHGPELVIPK	VGAVSHPSLLK	SFVETVNWFK	NPEDIKDLLEK	NYYPGATHGFGCR + Carbamidomethyl C12	ADLSKPSEKEAFDK	AILIFPDVYGVELK	VTDEILGDGKYKPGYK	SNVPMLINSCEVDQRFPIDFQK + Carbamidomethyl C10, Oxidation M5
PHAP0033	8141	G7	2	gi|120523715	Phakopsora pachyrhizi		electron transport flavoprotein alpha	transport	Puccinia graminis f. sp. tritici	3e-56	200	100	3	SSAVQTQR	SERPELGSANR	TDGIKEAIESAK	SFTHFIGGQSSVTK	IASLLDVSQVSDVMK + Oxidation M14
PHAP0034	18601	D21	2	gi|12050943	Phakopsora pachyrhizi		elongation factor 1-alpha	protein synthesis	Puccinia graminis f. sp. tritici	4e-119	497	100	1	YEEICK + Carbamidomethyl C5	QLIVAINK + Gln-->pyro-Glu (Nterm Q0)	TIEKFEK	ETSNFVKK	STTTGHLIYK	YAWVLDKLK	EHALLAYTLGVR	YFVTVIDAPGHR	GHINVVVIGHVDSGK	YEEICKETSNFVK + Carbamidomethyl C5	STTTGHLIYKCGGIDK + Carbamidomethyl C11	YFVTVIDAPGHRDFIK	TLLDAIDAIEPPSRPTDKPLR
PHAP0035	2877	E9	2	gi|120535387	Phakopsora pachyrhizi		elongation factor 1-beta	protein synthesis	Puccinia graminis f. sp. tritici	3e-66	333	100	3	KYPNSSR	WWSHIK	LVPVGYGVR	ELSSYGPPK	SIEQDGLVWGLSK	SWENEHSSLPGEK	SVVTLDVKPWDDETDMAELEK	SVVTLDVKPWDDETDMAELEK + Oxidation M16	VSLDELQETIAGFEDYVQSSDVQAMQK + Oxidation M25
PHAP0036	8141	E15	3	gi|66651712	Uromyces viciae-fabae		enolase	energy	Cryptococcus neoformans	4e-167	159	100	4	AIDDFLIK	DGKYDLDFK	YDLDFKNPK	IALDVASSEFYK	VKIALDVASSEFYK	EIVCNPRSQVQNR + Carbamidomethyl C4	SGETEDTTIADITVGLGVGQIK
PHAP0037	8220	G3	3	JK650692	Phakopsora pachyrhizi		fumarate reductase	energy	Puccinia graminis f. sp. tritici	9e-58	535	100	3	FLAAEALR	YRPELLK	LGGHTYER	SFFDDTKR	ELARDDLIK	GVGGILLNNER	SAEAVNWLQDK	MTLEIGGAGIDLEK	MTLEIGGAGIDLEK + Oxidatoin M1	DSSGAVTGVEYEFDGK	DSSGAVTGVEYEFDGKK	VQVHPTGLVDPNEPDAK	GANLLVLDKNPFFGGNSTK	FTENGPVILATGGYAADFSPDGLLAK
PHAP0038	8926	F15	2	gi|120515849	Phakopsora pachyrhizi,		glucose-regulated protein	protein fate/defense	Puccinia graminis f. sp. tritici	1e-147	379	100	3	VMEHFIK	VMEHFIK + Oxidation M2	DLSETLTR	FTDADVQR	TLSSQQSAR	ETAEAYLGR	KFTDADVQR	TMKPVEQVLK	TMKPVEQVLK + Oxidation M2	DAGTISGLNVLR	MRETAEAYLGR	MRETAEAYLGR + Oxidation M1	TFTPEEVSAMVLGK	TFTPEEVSAMVLGK + Oxidation M10	NQAASNPTNTIYDAK	IVNEPTAAAIAYGLDK	KGDKPVIQVEILGEK	RTFTPEEVSAMVLGK + Oxidation M11	VTHAVVTVPAYFNDAQR	KVTHAVVTVPAYFNDAQR
PHAP0039	1524	B3	1	gi|120517992	Phakopsora pachyrhizi		glutamine synthetase	metabolism	Puccinia graminis f. sp. tritici	4e-98	397	100	4	DIVEAHYK	RPASNIDPYR	VTGIIIETTLLH	VFARDIVEAHYK	HVEATGQGYLEDR	HETGHIGCFSSGVGNR + Carbamidomethyl C8	HNEHIAVYGEDNDMR	HNEHIAVYGEDNDMR + Oxidation M14	RHNEHIAVYGEDNDMR + Oxidation M15
PHAP0040	8017	B1	1	gi|120497372	Phakopsora pachyrhizi		glutaredoxin-1	defense/transport	Schizosaccharomyces japonicus	2e-20	323	100	2	SYCPYCK + Carbamidomethyl C3, C6	TVPSIFINK	SYCPYCKK + Carbamidomethyl C3, C6	TVPSIFINKK	HIGGNSDLQELK	AVETLAQSGVSSPK	KAVETLAQSGVSSPK	VIQLDEVSDGESQHEYLK	VIQLDEVSDGESQHEYLKEK
PHAP0041	8141	H9	1	gi|290909479	Melampsora occidentalis		glutathione S-transferase	defense	Melampsora larici-populina	2e-115	61	99.446	2	QDWLVGGK	IPTIIDHK
PHAP0042	18622	D15	2	gi|290900108	Melampsora medusae f. sp. deltoidis		glyceraldehyde-3-phosphate dehydrogenase	metabolism	Puccinia graminis f. sp. tritici	6e-95	370	100	4	VPTADVSVVDLTVR	SGADYVVESTGVFTTK	YGIVEGLMTTVHATTATQK + Oxidation M8	ETVVSNASCTTNCLAPLAKVIHDK + Carbamidomethyl C9	VIHDKYGIVEGLMTTVHATTATQK + Oxidation M13
PHAP0043	2877	C9	3	gi|120500948	Phakopsora pachyrhizi		glycine dehydrogenase	metabolism	Puccinia graminis f. sp. tritici	4e-52	115	100	2	TTILCKR	LSFPQEVENLLSEEAYK	YDDENQIGTIGITDYAQK
PHAP0044	8017	F13	1	gi|118187570	Ustilago maydis		GTP binding protein/GTPase	cell cycle/signaling	Ustilago maydis	2e-89	91	99.962	2	FTTYDLGGHQQAR	NTFEECRPWSILVVA	DIRPIEIFMCSVVMR	DIRPIEIFMCSVVMR + Carbamidomethyl C10, Oxidation M4	VPLKDIRPIEIFMCSVVMR
PHAP0045	8220	A13	3	gi|120499849	Phakopsora pachyrhizi		heat shock 60	protein fate/defense	Puccinia graminis f. sp. tritici	1e-55	239	100	2	AIYSEGVK	AVSVTLGPK	LVQEVANK	LTVIDMIR + Oxidation M6	DKFENLGAR	GSQAAVDEVIK	AAMLAGVDILAK + Oxidation M3	NVIIEQSFGGPK	TNEIAGDGTTTATVLAR
PHAP0046	8926	B9	2	gi|290900975	Melampsora medusae f. sp. deltoidis		heat shock 90	protein fate/defense	Puccinia graminis f. sp. tritici	4e-137	264	100	1	FYEAFGK	TKPIWTR	APFDLFESK	DSPFLEVFK	APFDLFESKK	LGIHEDQQNR	DSPFLEVFKK	HFSVEGQLEFK	GIVDSEDLPLNISR	SLTNDWEDHLSVK
PHAP0047	8926	B3	2	gi|120498065	Phakopsora pachyrhizi		heat shock HSP88	protein fate/defense	Puccinia graminis f. sp. tritici	6e-97	347	100	1	NTVGSLKR	ATPSLVAFGPR	LRDIAQAELK	SDLPLPEEKPR	GIDIIVNEVSNR	AVLDAAEIANLHPLR	FLNAQLVDAQGTVGVK
PHAP0048	8926	F21	3	gi|120503688	Phakopsora pachyrhizi		heat shock HSS1	defense	Puccinia graminis f. sp. tritici	1e-114	376	100	3	DAGLIAGLNVLR	LVNHFVSEFK	LVNHFVSEFKR	SIVHEIVLVGGSTR	ARFEELCQDLFR + Carbamidomethyl C7	ATAGDTHLGGEDFDNR	IINEPTAAAIAYGLDKK
PHAP0049	8926	H15	3	gi|120507998	Phakopsora pachyrhizi		heat shock 70	protein fate/defense	Puccinia graminis f. sp. tritici	3e-118	458	100	3	ETAETKLGK	DAGAIAGLDVLR	TTPSYVAFTSEER	DMTHWPFTVIEK + Oxidation M2	TFSPQEISAMVLTK	TFSPQEISAMVLTK + Oxidation M10	AVITVPAYFNDSQR	NQAAMNPRMTIFDAK	KAVITVPAYFNDSQR	DGNPFIQVEYLGETK	IINEPTAAAIAYGLGEASEQK	ATAGDTHLGGEDFDNALLEHFK	ATAGDTHLGGEDFDNALLEHFKNEFK
PHAP0050	1525-2	C17	2	gi|290908126	Melampsora occidentalis		hsp-10 protein	protein fate	Puccinia graminis f. sp. tritici	2e-44	198	100	1	LKPETK	DSEIIAK	LIPMEVK	VGEEEYHLFR	TASGIFLPSSVTEK	VGEEEYHLFRDSEIIAK
PHAP0051	2877	B1	1	gi|120523258	Phakopsora pachyrhizi		hypothetical protein	unknown	Puccinia graminis f. sp. tritici	1e-29	191	100	3	NLKEEYWPR		TYSIDSLELFDEIDTEADRHEK
PHAP0052	3111	G15	2	gi|120510614	Phakopsora pachyrhizi	gi|120516949	hypothetical protein	unknown	Melampsora larici-populina	3e-83	289	100	2	EGLVDSIR	EGLVDSIRR	IPNPGNLDSK	YSIPVPSSKPR	DNYHDTSKFLR	SAYNALGEGAEAVAR	DFLLEHGVVSPANK	DFLLEHGVVSPANKR	NSDSLFSSWTDSQLR	WLTDHKIPNPGNLDSK	NAGSAAYDAAANTANSA	GSAAYNAGSAGYNAASNAGK
PHAP0053	8141	F9	6	gi|120534989	Phakopsora pachyrhizi		hypothetical protein	unknown	Puccinia graminis f. sp. tritici	1e-47	554	100	4	AQDTTDFAIFSYGGK	FLFVSQVQHDGGVHPCK	FLFVSQVQHDGGVHPCK + Carbamidomethyl C16	EHNDFDKFEVLCGDNR + Carbamidomethyl C12	WINHSSHQGNITVQGWQPVEGGR
PHAP0054	8220	A9	1	gi|103096425	Ustilago maydis		hypothetical protein	unknown	Ustilago maydis	2e-86	65	96.314	5	VADLGILGR	VDTGGPASSGKH	MARNDDVLQVR + Oxidation M1
PHAP0055	8773	E23	1	gi|120521631	Phakopsora pachyrhizi		hypothetical protein	unknown	none		172	100	4	FTPDQLLR	QGGGLPISIPSLGNLL	KQGGGLPISIPSLGNLL	TTGSDLPTDSILSGVSGSSR	TGASGLPLNLPLLEGTDNSLDK
PHAP0056	18601	B9	4	gi|120515828	Phakopsora pachyrhizi		hypothetical protein	unknown	Melampsora larici-populina	2e-33	151	100	3	KPEFHKR	SFTVFAPTNR	RSFTVFAPTNR	LNAFLFSPLGAHVLR
PHAP0057	18601	B1	1	gi|120524713	Phakopsora pachyrhizi		hypothetical protein	unknown	Puccinia graminis f. sp. tritici	3e-47	141	100	4	VNELAQR	HIVGYKLD	LPELTGSLGGR	ASQLVNQFGSK	ENLAPPKLEQIK
PHAP0058	1525-2	E1	1	gi|120506400	Phakopsora pachyrhizi		hypothetical protein	unknown	Puccinia graminis f. sp. tritici	2e-89	190	99.997	5	FGVLPIGGR	AEYFGGFR	FFGPEGVSEK	AFSYYFSDIEK	IIPCHGDVIETGGK	SATVVDQWDFDR	RAFSYYFSDIEK	TLVQADLVFNLPGNEQYSK	THASDTLGSEIKAEYFGGFR	SNSSPTNFLSYFISFHPDSFFHK
PHAP0059	1525-2	C1	1	gi|120508009	Phakopsora pachyrhizi		hypothetical protein	unknown	Melampsora larici-populina	2e-46	119	99.998	2	IILHIIESVLR	KIILHIIESVLR	TIHQLFDSSTIPTDLR
PHAP0060	18622-2	C3	1	gi|120518154	Phakopsora pachyrhizi		hypothetical protein	unknown	Puccinia graminis f. sp. tritici	5e-73	402	100	5	AETPLTQR	APSFFEIR	LNTGLQNVR	ASNVLQYSR	QPADQAYAYGK + Gln-->pyro-Glu (Nterm Q0)	QPADQAYAYGK	AYGDIKEEMTK + Oxidation M9	SQQTLFSLQEK	ARQPADQAYAYGK	EEMTKAETPLTQR + Oxidation M3	LGPLVEQFYAQLTR	DQTLPIVHEAIQTIK	DQTLPIVHEAIQTIKK	HDLPQQAQQAMGPLVEK + Oxidation M11	RHDLPQQAQQAMGPLVEK + Oxidation M12
PHAP0061	18622-2	D15	2	gi|120519874	Phakopsora pachyrhizi		hypothetical protein	unknown	Melampsora larici-populina	5e-11	98	99.997	4	QCIFQLL + Gln-->pyro-Glu (Nterm Q0)	QVVENVLKMFLNC + Carbamidomethyl C13, Gln-->pyro-Glu (Nterm Q0), Oxidation M9	GFGFVDFADEESQQK	SKGFGFVDFADEESQQK
PHAP0062	18622-2	D9	1	gi|120519876	Phakopsora pachyrhizi		hypothetical protein	unknown	Puccinia graminis f. sp. tritici	3e-37	194	100	2	ALEENQGK	RYGSTQGK	RVGPPEGPPSK	AVESTDKIEVDGR	GFGFVDFADEESQQK	SKGFGFVDFADEESQQK
PHAP0063	8141	G1	3	JK650694	Phakopsora pachyrhizi		inorganic pyrophosphatase	metab/transport	Puccinia graminis f. sp. tritici	7e-136	602	100	2	HLPGLIR	ATNEWFR	VYLEKDGK	LNDIEDVER	VANADVPPDSR	AIGAPNTLEHR	AEAFNPILQDIK	IIVVDVNDPLASK	AEAFNPILQDIKK	YATEVVMECHEAWK + Carbamidomethyl C9, Oxidation M7	IPDGKPENQFAFSGEAK	YATEVVMECHEAWKR + Carbamidomethyl C9	YATEVVMECHEAWKR + Carbamidomethyl C9, Oxidation M7	NGYPGISLANTTVEGSSHR	IYKIPDGKPENQFAFSGEAK
PHAP0064	18622	B3	1	gi|120519389	Phakopsora pachyrhizi		isocitrate dehydrogenase	metabolism	Melampsora larici-populina	9e-94	160	99.999	3	GHVSLNLTLR	RSDQFQGYK	TPYDDVNSVLIR	LITMEASERVAR + Oxidation M4	LFANVRPCQSIK + Carbamidomethyl C8	VTLIPGDGIGPEISK	YAFQYAQDNNRPHVTAVHK
PHAP0065	18622	E9	1	gi|120515452	Phakopsora pachyrhizi		isocitrate lyase	metabolism	Melampsora larici-populina	6e-61	147	100	5	ADIFKMR	AYVEEIQR	GVTEAQFGNH	EIGCEVLTHQK
PHAP0066	18601	D3	1	gi|120536662	Phakopsora pachyrhizi		malate dehydrogenase	energy	Melampsora larici-populina	4e-67	449	100	3	KAGVFDPK	AGVFDPKR	SFICIQALVLL	DDLFNTNASIVR	ENSQSHYRSLGGR	CHGYLPDNNGLEK + Carbamidomethyl C1	QSSLVSDLALYDIR + Gln-->pyro-Glu (Nterm Q0)	QSSLVSDLALYDIR	TLDGASIILLPAGVPR	GSPGVAADVSHVNTSAK	VAILGAAGGIGQPLSLLMK + Oxidation M18	AHMLIIANPVNSTVPIVGEVYK + Oxidation M3	AHMLIIANPVNSTVPIVGEVYKK + Oxidation M3
PHAP0067	8017	E1	1	gi|120512188	Phakopsora pachyrhizi		mitochondrial import receptor TOM40	transport	Puccinia graminis f. sp. tritici	4e-126	426	100	6	VSMLLEQR + Oxidation M3	LSLGVESVWQK	LPPLEDASLSYLLK	VFAQGTIDNDATLIGR	VAPMFTFSVAGEIDHAK	VAPMFTFSVAGEIDHAK + Oxidation M4	LSDRIEAAVDLHFVPHPLPK	LQVQWPNSPSSPSVTQLEHER	AYNPNLDDQSGIFITQYLQSIHPR
PHAP0068	8220	C3	1	gi|290908663	Melampsora occidentalis		mitochondrial-processing peptidase subunit beta	protein fate	Melampsora larici-populina	2e-67	121	100	2	ASMLFSLDSSNNIADDIGR + Oxidation M3	MTPQEIQAAVEAVTPDTIR + Oxidation M1	SLFHPETLVTGK	SKLEFAVYPAPK	NLGVQSPGFTNLNR	GDDGFSTFFSETGSGK	KNLGVQSPGFTNLNR	SVYIDLEPNVVDEVR	SLFHPETLVTGKEDAANNYAR	ITNPSARGDDGFSTFFSETGSGK
PHAP0069	18601	D9	1	gi|120509299	Phakopsora pachyrhizi		NADH-cytochrome b5 reductase	defense/transport	Puccinia graminis f. sp. tritici	2e-33	321	100	4	GHLNAAILK	EQGELGGILK	GKEQGELGGILK	ELGYSQEQVYK	IFICGPPGQVGAIAGPK + Carbamidomethyl C4
PHAP0070	1524-2	A17	1	gi|120525252	Phakopsora pachyrhizi		NADH-ubiquinone oxidoreductase subunit	transport	Puccinia graminis f. sp. tritici	4e-54	209	100	6	ISVSTALK	TFPFDGLTR	LPDIISTTDQLSVPSQR	TAYEFPALDQPDPQLDGLGYPR	INFNEPLHAEEEMMGIWAPDVHR + Oxidation M13	INFNEPLHAEEEMMGIWAPDVHR + Oxidation M13, M14
PHAP0071	18622	A21	2	gi|290897165	Melampsora larici-populina		NADP-dependent mannitol dehydrogenase	metab/defense	Melampsora larici-populina	1e-42	83	99.978	1	FLLFCKSR + Carbamidomethyl C5	EFQADGVPLKR	LREFQADGVPLK
PHAP0072	1524-2	B17	1	gi|169735819	Uromyces appendiculatus		nascent polypeptide-associated complex subunit alpha	transport/transcription	Puccinia graminis f. sp. tritici	2e-12	109	100	3	TIMKHR + Oxidation M3	SPHSNCYIVFGEAR + Carbamidomethyl C6
PHAP0073	8017	E21	1	gi|120425527	Uromyces appendiculatus		neddylin/ubiquitin	protein fate/transport	Puccinia graminis f. sp. tritici	4e-28	129	100	1	EGIPPSQQR	IEEKEGIPPSQQR	ELGIEGGSTLHLVLALR
PHAP0074	18622	A3	1	gi|254164953	Melampsora larici-populina		nuclear segregation protein	cell cycle/protein fate	Melampsora larici-populina	6e-133	66	98.947	1	DKLFEER	IKELNTSR	LFEERNQLQDTLTELFTK
PHAP0075	3187	C13	2	gi|120527820	Phakopsora pachyrhizi		nuclear transport factor 2	transport	Puccinia graminis f. sp. tritici	2e-34	179	100	2	SQLASLYR	FSQSFHLVK	DGSTFFVLNDLFR	DQSMLSFEGGEFGGATNIVNK + Oxidation M4	DQSMLSFEGGEFGGATNIVNKLR + Oxidation M4	SQLASLYRDQSMLSFEGGEFGGATNIVNK + Oxidation M12
PHAP0076	18601	A9	2	gi|66651924	Uromyces viciae-fabae		nucleoside diphosphate kinase				173	100	3	NFRSYSK	GDFGIDMGR + Oxidation M7	MIHASKDHVEK + Oxidation M1	NICHGSDSVESAQK + Carbamidomethyl C3	LCQLASDILEDMIEK + Carbamidomethyl C2, Oxidation M12
PHAP0077	2877	G3	1	gi|37406179	Ustilago maydis		nucleosome assembly protein (reg of septins)	cell cycle	Ustilago maydis	3e-36	58	97.586	3	VDPRVR	LELDYQIGEDLKDR
PHAP0078	1525-2	G9	2	gi|120509390	Phakopsora pachyrhizi		peroxiredoxin	defense	Puccinia graminis f. sp. tritici	1e-36	383	100	1	KAPELK	LSPGVTPH	TTLALLCR + Carbamidomethyl C7	FALIIDDLK	IVLFGVPGAFTK	FALIIDDLKVK	AGLAIDLSSNGLGK	KIVLFGVPGAFTK	YVGIEPAPGSVTVSGVDSVLAK	GVSSIYCISANDAFVISAWGR + Carbamidomethyl C7	SKGVSSIYCISANDAFVISAWGR + Carbamidomethyl C9	LHGTNEHIEMLSDWSLEWLEK + Oxiddation M10
PHAP0079	8017	B7	2	gi|120501283	Phakopsora pachyrhizi		PHEP 107	unknown	none		835	100	3	VIINVIPQDQHAR	SQPQPPVVVIISNFYPEAEQK	YPNPPPDASPDDVLFPVHDTSK	SQPQPPVVVIISNFYPEAEQKK	AKYPNPPPDASPDDVLFPVHDTSK	DAVEGGAPGIPVVIIPQGLDDEQSYK	VKDAVEGGAPGIPVVIIPQGLDDEQSYK	DAVEGGAPGIPVVIIPQGLDDEQSYKYVQDEK
PHAP0080	3187	C3	2	gi|120512186	Phakopsora pachyrhizi		PHEP 280	unknown	none		500	100	6	YLLEEKLK	IIISVLPADQGAR	NNLLKPANYLFC + Carbamidomethyl C12	IIISVLPADQGARLK	RNNLLKPANYLFC + Carbamidomethyl C13	YPNPPPEAKPDDVFIPIHDTGK	AAIEAGAPGVPVAVVPQGLDDEQGYK	QKYPNPPPEAKPDDVFIPIHDTGK + Gln-->pyro-Glu (NtermQ0)	QKYPNPPPEAKPDDVFIPIHDTGK	SQPQTPEVVIVTNFYPESEQLSIK	AAIEAGAPGVPVAVVPQGLDDEQGYKYLLEEK
PHAP0081	3187	B13	4	gi|120501449	Phakopsora pachyrhizi	JK650539	PHEP 369	unknown	none		1150	100	6	VVETIK	VVVVSDPSK	IIIAVIPADQDAR	YPNPPPDAKPDEK	VVVVSDPSKVVETIK	IIIAVIPADQDARLK	AKYPNPPPDAKPDEK	IICLNIFILFEYK + Carbamidomethyl C3	YPNPPPDAKPDEKVVVVSDPSK	TFFMSSFFFLQKNYLRPLYK	AQPEPPVVVSVTNFFSESVQQEVK	AQPEPPVVVSVTNFFSESVQQEVKK	AVEAGAPGVPVLLVPQGLDDEQVYEFLK	KAVEAGAPGVPVLLVPQGLDDEQVYEFLK	AVEAGAPGVPVLLVPQGLDDEQVYEFLKAEK
PHAP0082	8220	H3	1	gi|120512620	Phakopsora pachyrhizi		phosphoglycerate kinase	metabolism	Puccinia graminis f. sp. tritici	8e-100	562	100	2	DKSFLVR	ELEYFSK	AKPEDIEKFR	AHSSVVGFKGDQR	KTISDLDPK	KELEYFSK	AHSSVVGFK	VDFNVPQDK	FHIEEEGSK	TTGEITNNAR	GQIFLLENLR	TINHLIDNGAR	AKPEDIEKFR	AHSSVVGFKGDQR	YTLRPVSTELEK	QVNKLIVCGGMAFTFK + Gln-->pyro-Glu (Nterm Q0), Oxidation M11	LLGKPVTFIDQCVGPK + Carbamidomethyl C12	VLEKPDRPFLAILGGAK	VDFNVPQDKTTGEITNNAR
PHAP0083	8220	D3	2	gi|120510176	Phakopsora pachyrhizi		phosphomannomutase involved in secretion	energy/metabolism	Puccinia graminis f. sp. tritici	3e-94	346	100	5	GTFIEFR	HVQSSGFK	EIHFFGDK	LDHQIQVR	FLGEDRYK	NGMINVSPIGR + Oxidation M3	YKELVNFCLK	TVIGFVGGSDLSK	ELSEIDIPIKR	NGEELESQSFIK	GGNDHEIFEDPR	IKEQLEVDPQSK	TIGHSVSSPQDTIK	IEFEKLDHQIQVR	TYKGGNDHEIFEDPR
PHAP0084	8220	F9	4	gi|120503605	Phakopsora pachyrhizi		polyadenylate binding protein	transcrition	Puccinia graminis f. sp. tritici	6e-35	379	100	5	HGGPQAGPGGMR	HGGPQAGPGGMR + Oxidation M11	EQTSYPPSALSGR	APDVPHVGLSPAALAK	VQEAVQVLDEYER	QMLGEALYPQIAEK + Oxidation M2	VQEAVQVLDEYERK	QMLGEALYPQIAEKQPEK + Gln-->pyro-Glu (Nterm Q0), Oxidation M2	QMLGEALYPQIAEKQPEK + Oxidation M2
PHAP0085	8773	C5	4	gi|120514870	Phakopsora pachyrhizi		polyubiquitin	defense/protein fate	Elaeis guineensis	5e-83	410	100	5	ESTLHLVLR	GGMQILVKTLTGK	LIFAGKQLEDGR	IQDKEGIPPDQQR	CGNKDALCFVILR + Carbamidomethyl C1, C8	LISSLSLLPLCKCGNK + Carbamidomethyl C11	QLEDGRTLADYNIQK + Gln-->pyro-Glu (Nterm Q0)	TITLEVESSDTIDNVK	QLEDGRTLADYNIQK	TITLEVESSDTIDNVKAK	TLADYNIQKESTLHLVLR	TLTGKTITLEVESSDTIDNVK
PHAP0086	1524-2	E9	2	gi|120511025	Phakopsora pachyrhizi		proteasome subunit (alpha/20S)	protein fate	Puccinia graminis f. sp. tritici	1e-114	385	100	2	LLVLQVLR	HGVVLGVER	LGSTTIAATTK	LFQVEYAIEAIK	AIGSGSEGAQTELQER	FTFDEPIKIESVTQAVCDLALR + Carbamidomethyl C17	LDEHNVQLAEVTPSEGFHILNNVELGDAIR
PHAP0087	8017	C13	1	gi|120523430	Phakopsora pachyrhizi		proteasome subunit beta	protein fate	Melampsora larici-populina	1e-121	343	100	2	VLFYR	VMYNRR + Oxidation M2	TQQPIVTGTSVLGIK	GNPLWNSFVVGGVDK	SKGNPLWNSFVVGGVDK	VLDDLPNGHSGLTEEVAR	VLDDLPNGHSGLTEEVARK	IVPVGEHTIIGAGGDLSDFQYIQK	THEVLNDDGHNLTTPQIFEYLAR
PHAP0088	8926	B21	2	gi|120510801	Phakopsora pachyrhizi		protein disulfide isomerase	protein fate	Melampsora larici-populina	2e-91	352	100	1	YPFDEKK	SYETFQR	ADGIVTFMKK + Oxidation M8	QTKYPFDEK	AIDQNSIMNFVK + Oxidation M8	DEFIFGAVHEHSK	KAIDQNSIMNFVK + Oxidation M9	RDEFIFGAVHEHSK	FVSENSIPLLNEVSPK	ISFVWIDANQFSDHGK	FDEGRNDFHGQEFTDENVSK	QGPGSHVLVSDSFDDVVFGDDSRR + Gln-->pyro-Glu (Nterm Q0)	QGPGSHVLVSDSFDDVVFGDDSRR
PHAP0089	8926	A9	1	gi|120515891	Phakopsora pachyrhizi		pyruvate dehydrogenase beta	energy	Melampsora larici-populina	4e-115	339	100	4	DFTLPIGQAK	VISPWSSEDAK	SGQDVTVVAHSR	SIRPLDIETIIESVK	TFYMSGGSTPCPVVFR + Oxidation M4	TFYMSGGSTPCPVVFR + Carbamidomethyl C11	TFYMSGGSTPCPVVFR + Carbamidomethyl C11, Oxidation M4	SIRPLDIETIIESVKK	MVGLSLEAAEALNQSDGIK + Oxidation M1	VTGADLPTPYAASLEDAAFPDIPVIK	MVGLSLEAAEALNQSDGIKAEVINLR + Oxidation M1	VTGADLPTPYAASLEDAAFPDIPVIKK
PHAP0090	1525	D21	1	gi|120522716	Phakopsora pachyrhizi		rab GDP dissociation inhibitor	transport/signaling	Melampsora larici-populina	4e-135	516	100	2	TPMQDVFSK + Oxidation M3	IMLYTTSVSR + Oxidation M2	TRPAKETYER	VIGDPSYFLNGKK	LSAIYGGTYMLDK + Oxidation M10	VDEIVYDDGGKVVGVR	KHDVYIAAISSTHNVCAK + Carbamidomethyl C16	SPYIYPLYGLGELPQGFAR	FVSVSPVYAPAASGQDENVFITR	HPIPNTDDSDSLQLVIPQAQIGR	LLGPIHDKFVSVSPVYAPAASGQDENVFITR
PHAP0091	1524-2	C17	1	gi|120535109	Phakopsora pachyrhizi		ran GTPase binding protein ( neuc transpot)	transport/protein fate	Melampsora larici-populina	7e-66	376	100	1	FGSSENANLFK	THEEDENVFFK	KAEDSSTEEQER	SWVYNVAADVSDEGVTSETLALR	GKFEEAQEVNSFILSISDSSEIK
PHAP0092	8220	D7	1	gi|83922021	Phakopsora pachyrhizi	JK650339	rho GDP dissociation inhibitor	signaling	Puccinia graminis f. sp. tritici	2e-77	76	99.298	3	TLDEYAK	LDAEDESLRK	FVSEESPSGMLAR + Oxidation M10	TLDEYAKLDAEDESLR
PHAP0093	8141	G19	1	gi|120519941	Phakopsora pachyrhizi		RNA binding protein (splicing factor)	Protein synthesis	Melampsora larici-populina	3e-66	512	100	1	IPPEATR	LIVEFAK	YGALLDVR	SDVEKYFGR	IPPEATRSDVEK	GISHETSWQDLK	DMHGGGGGGGGGGYGAR + Oxidation M2	GMVVTIFEDRPGGR	GMVVTIFEDRPGGR + Oxidation M2	IMAGFGFLEYDSVR + Oxidation M2	GRDMHGGGGGGGGGGYGAR + Oxidation M4	GMVVTIFEDRPGGRR + Oxidation M2	GISHETSWQDLKDFAR	NMPGEGLIEYASQDDADNAIR	NMPGEGLIEYASQDDADNAIR + Oxidation M2
PHAP0094	8220	C9	1	gi|254126517	Melampsora larici-populina	gi|120499251	RNA helicase	transcrition	Puccinia graminis f. sp. tritici	1e-89	296	100	4	AVQLDQLLR	ILVATDIFGR	LTLHGLQQHFVK	FMQNPLEIYVDDEAK + Oxidation M2	KFMQNPLEIYVDDEAK + Oxidation M3	DCNFPSIAIHSGLGQEER + Carbamidomethyl C2	VNIVVNYDTPGEADSYLHR	DCNFPSIAIHSGLGQEER + Carbamidomethyl C2
PHAP0095	18622	C15	1	gi|120518708	Phakopsora pachyrhizi	JK650800	SEC14 cytosolic factor	transport	Puccinia graminis f. sp. tritici	6e-116	452	100	3	LVVEYEK	LMFIESEK + Oxidation M2	IQLQAEGYFK	DGRPLYIEQLGK	LGHLSVEQVHVLK	DVDAIYPQFYHK	VDELYETFQYPEK	VDKDGRPLYIEQLGK	AAIYGGGLTGASHDDATLLR	NYVQQASHLSQNYYPETMGK + Oxidation M18
PHAP0096	1524-2	G17	1	gi|120423194	Uromyces appendiculatus	gi|120516837	septin	cell cycle	Puccinia graminis f. sp. tritici	6e-52	52	98.267	1	SSLLVTHLSDLKEITHDFLYENYR
PHAP0097	8220	E21	1	gi|156597317	Microbotryum violaceum		serine-threonine phosphatase	regulation	Puccinia graminis f. sp. tritici	1e-37	60	96.928	4	SAIVSLPR	QLLPIQPVVMASR + Gln-->pyro-Glu (Nterm Q0)	LLKYSGIVPPCTK + Carbamidomethyl C11
PHAP0098	8017	B19	4	gi|120526749	Phakopsora pachyrhizi		small heat shock protein	defense	Melampsora larici-populina	5e-51	626	100	2	TFGSFSR	QKHCEK + Carbamidomethyl C4	LTISGQTK	YGPPTNSK	STAGSSAVSK	DDIAIDLHSGR	SSNEHSEGNVR	YGPPTNSKDNK	KDDIAIDLHSGR	LVTDRYGPPTNSK	ASFNEGVLQVTVPK	TIAVPQTVSHEQIK
PHAP0099	18601	B21	1	gi|120527960	Phakopsora pachyrhizi		sterol binding protein	regulation	Puccinia graminis f. sp. tritici	1e-41	113	96.049	6	GNIMLATK	AFMSGQLK	AFMSGQLK + Oxidation M3	VNGLFQLNIK	MSSELSIDGIK	GQVGQWAIDFK	KVNGLFQLNIK	GQVGQWAIDFKK	LTGQKAFMSGQLK	VNGLFQLNIKNPK	SSAVFTLLHDAISK
PHAP0100	3111	B3	1	gi|254113321	Melampsora larici-populina		succinate dehydrogenase	transport	Melampsora larici-populina	2e-126	302	100	2	AFGGQSLKYGK	AHQTVLATGGYGR	FRAHQTVLATGGYGR	TGHAILHTLYGQSLR	AAFGLAEAGLNTACITK + Carbamidomethyl C14	CVGVTAYNQEDGTLHR + Carbamidomethyl C1	EAPQAVIELEHFGVPFSR	CAAAADRTGHAILHTLYGQSLR + Carbamidomethyl C1
PHAP0101	8220	C13	1	gi|120500717	Phakopsora pachyrhizi		succinate-CoA ligase beta	energy	Puccinia graminis f. sp. tritici	5e-90	171	100	4	QEKVFQLR	AFQLITHDK	LGFDENAEFR	IFAFDELDEAATK	ATEELSLNIPLIVR	LGFDENAEFRQEK
PHAP0102	8220	H19	2	gi|120536507	Phakopsora pachyrhizi		superoxide dismutase	defense	Puccinia graminis f. sp. tritici	1e-87	84	99.991	1	RSHFLEIFK	FNGGGHLNHSLFWK	HTLPELPYSYDALEPAISKK
PHAP0103	8220	E9	1	gi|90563667	Leucosporidium scottii		methylene-tetrahydrofolate dehydrogenase	metabolism	Coprinopsis cinerea okayama	1e-69	89	99.993	1	DATVTQCHSR + Carbamidomethyl C7	SDIVGSPVCALLR + Carbamidomethyl C9	DVDGFHAYNIGLLSSR
PHAP0104	8141	F3	1	gi|120526782	Phakopsora pachyrhizi		transaldolase	metabolism	Melampsora larici-populina	1e-109	466	100	1	ILDWHK	VSTEVDAR	SLGIDKDR	EILALIPGR	LVDAAVEYGK	IASTWEGIQAAR	FDGPNDPGVQSVQK	SQGGSLDHQVDATVDR	KPDGKFDGPNDPGVQSVQK
PHAP0105	2877	H17	1	gi|254151689	Melampsora larici-populina		transposon	transposable element	Melampsora larici-populina	4e-28	47	98.125	6	VVTSVIPK
PHAP0106	8141	B9	1	gi|120499172	Phakopsora pachyrhizi		triosephosphate isomerase	metabolism	Puccinia graminis f. sp. tritici	1e-104	621	100	3	FFVGGNFK	KFFVGGNFK	IPYVILGHSER	VATPQQAQEVHK	SLFHEDSEFVGNK	TIQVVESQLEGIKK	VVVAYEPVWAIGTGK	RSLFHEDSEFVGNK	SGAFTGEISFHQLVDAK	TGAALATNLSVIACIGESLSER + Carbamidomethyl C14	HLNESDLDPNAEVVVAPPALYLLPVR	SGAFTGEISFHQLVDAKIPYVILGHSER
PHAP0107	8017	F19	1	gi|161646983	Sporobolomyces roseus		ubiquinol-cytochrome c reductase	energy/transport	Ustilago maydis	3e-86	78	95.036	3	GKPVFIR	SAMASPIVR + Oxidation M3	VEVDLSAIPEGK	HRTQGEIDEANQVDVK	GPAPSHLEIPEYEFETTK	AVSSPRFVSTSAVSQSAASSQVPDYSK
PHAP0108	8017	A19	2	gi|283982464	Microbotryum violaceum		ubiquitin	protein fate	Selaginella moellendorffii	2e-79	276	100	3	EGIPPDQQR	TLADYNIQK	ESTLHLVLR	VCEISVNPLN	QENQTVYMI + Gln-->pyro-Glu (Nterm Q0)	IQDKEGIPPDQQR	QLEDGRTLADYNIQK + Gln-->pyro-Glu (Nterm Q0)	TITLEVESSDTIDNVK
PHAP0109	18622	E3	1	gi|254151530	Melampsora larici-populina		UTP-glucose-1-phosphate uridylyltransferase	metabolism	Melampsora larici-populina	1e-130	129	99.946	2	IFNTNNLWVK	DGMTFLDLSVR	DGMTFLDLSVR + Oxidation M3	GGTLIDYDGKVR	ADLPEATNHAILDK	YANHNIEIMTFNQSR	YANHNIEIMTFNQSR + Oxidation M9
PHAP0110	3073	B3	2	gi|254145552	Melampsora larici-populina		vacuolar ATP synthase A	transport	Melampsora larici-populina	3e-126	131	100	2	GINTQALDR	VGHDELVGEIIR	LTPDFPLLTGQR	FGSVYSVSGPVVVAEK	ATIQVYEETSGMTIGDPVLR + Oxidation M12
PHAP0111	3111	A21	2	gi|120499313	Phakopsora pachyrhizi		vacuolar ATP synthase B	transport	Melampsora larici-populina	6e-56	212	100	3	AIVQVFEGTSGIDVR	KAIVQVFEGTSGIDVR	VFAEDYLDIDGSPINPYSR	ATHVEFSGSSMKLPVSEDMLGR + Oxidation M11, M19
PHAP0112	18601	C15	1	gi|120516966	Phakopsora pachyrhizi		vacuolar ATP synthase E	transport	Melampsora larici-populina	3e-88	404	100	3	LQQLQVR	VNNTLDER	ADEEFSIEK	SRLQQLQVR	VNNTLDERLK	GGIIVWGYNNR	IKVNNTLDER	QETASIDASYAK	VKADEEFSIEK	DITVTIRPQDSK	LVAFIKQEAMEK + Oxidation M10	MLPEIRTSLYGK + Oxidation M1	QETASIDASYAKR	LQQLQVRDQLLEK	GRMSKPMSDLEVISEMK	QISGIDCTHTIKEDLPK + Carbamidomethyl C7
PHAP0113	1524-2	D9	3	gi|120515648	Phakopsora pachyrhizi		vacuolar protease A	protein fate	Puccinia graminis f. sp. tritici	3e-69	153	100	2	GYWEVELK	RGYWEVELK	IKVIYIFYM	VADLPDLTFNFGGK	IGELWIIGDVFLR	IGELWIIGDVFLRK	LHNVGAAIDTGTSLIALPTDTAEIINAEIGAK
PHAP0114	18601	C21	1	gi|290909670	Melampsora occidentalis		voltage-dependent ion selective channel	transport/signaling	Melampsora larici-populina	3e-109	286	100	4	TLVDIFR	APNNVVFK	AAALTGTYK	AQLELDNK	TKAPNNVVFK	GPAFTLDAVVGR	DYPISGTNLEVK
PHAP0115	18622	A9	1	gi|120518954	Phakopsora pachyrhizi		voltage-gated potassium channel subunit	transport/signaling	Puccinia graminis f. sp. tritici	9e-69	260	100	5	LQAEEGKR	DFFKDTTER	FDLNKDFFK	FEVEYNPIFK	LTPEIKEEIEK	NLGYGSTIWSPLK	QRFEVEYNPIFK	ILQNKPEHPSTFGR
APPRESSORIA WATER FRACTION
PHAP0116	7401	A17	5	gi|290903324	Melampsora medusae f. sp. deltoidis		14-3-3				134	100		LAEQAER	NLLSVAYK	MKGDYHR + Oxidation M1	YLAEFATGDK	YDEMVTYMK + Oxidation M4	DSTLIMQLLR + Oxidation M6	YDEMVTYMK + Oxidation M4, M8	AVSSDASLEAYK	LDQELTIEER	YLAEFATGDKR	IVSSIEQKEEAK	ASWRIVSSIEQK	DFIQMASREDSVYMAK	IHNLSNLKDFIQMASR + Oxidation M13	LAEQAERYDEMVTYMK	LAEQAERYDEMVTYMK + Oxidation M11	LAEQAERYDEMVTYMK + Oxidation M11, M15	QAFDDAIAELDTLSEESYK + Gln-->pyro-Glu (Nterm Q0)
PHAP0117	2718	G5	1	gi|120521780	Phakopsora pachyrhizi		40S ribosomal protein S16	protein synthesis	Melampsora larici-populina	2e-59	89	99.807		YYDAASALELR	YYDAASALELRK	VTGGGHTSQIYAIR	VYEPILIAGADAFSK	INGVPIGLVQPEVLR
PHAP0118	7401	A5	1	gi|120498576	Phakopsora pachyrhizi		60S acidic ribosomal protein	protein synthesis	Melampsora larici-populina	7e-23	88	99.757		EESDDDMGFGLFD + Oxidation M7	DMLSNVGAGGGAAAAPA + Oxidation M2	IGGGAAAAAGGGDGGGAK	DMLSNVGAGGGAAAAPAIGGGAAAAAGGGDGGGAK + Oxidation M2	DVKDMLSNVGAGGGAAAAPAIGGGAAAAAGGGDGGGAK + Oxidation M5
PHAP0119	7401	E11	2	JK650657	Phakopsora pachyrhizi		actin				114	100		RGILTLK	AGFAGDDAPR	DLTDYLNK	GYSFTTTAER	AVFPSIVGRPR	HQGVMVGMGQK	IWHHTFYNELR	ILMERGYSFTTTAER + Oxidation M3	YPIEHGIVTNWDDMEK	VAPEEHPVLLTEAPLNPK	YPIEHGIVTNWDDMEK + Oxidation M14	LCYVALDYEQEMQTASQSSALEK + Carbamidomethyl C2, Oxidation M12
PHAP0120	2718	F11	1	gi|120511797	Phakopsora pachyrhizi		ADP, ATP carrier protein	transport	Melampsora larici-populina	6e-104	96	99.959		GNTANVIR	QFNGILDVYKK	TYADEGVISFWR	YFPTQALNFAFK	LDRPYAGIADCFK + Carbamidomethyl C11	SAQDFFTDFMMGGVSAAVAK + Oxidation M10, M11
PHAP0121	1524	C9	2	JK650716	Phakopsora pachyrhizi		aldehyde reductase				97	99.963		NAVSYALR	LWNSWHRPDK	ATGVTPAVNQIER	HPLLVQTDLVNYCNSK + Carbamidomethyl C13
PHAP0122	7401	E17	1	gi|83922398	Phakopsora pachyrhizi		alpha tubulin				85	99.456		ELIDISMDRIR + Oxidation M7	GDDGFSTFFSETGSGK	SVYIDLEPNVVDEVR	LADTVPDSKASSCFIR + Carbamidomethyl C13	SLFHPETLVTGKEDAANNYAR
PHAP0123	7401	E23	3	gi|120503186	Phakopsora pachyrhizi		ATP synthase beta				107	99.997		VVDLLAPYAR	IMNVIGEPIDER + Oxidation M2	FTQAGSEVSALLGR	AHGGYSVFCGVGER + Carbamidomethyl C9	AALVFGQMNEPPGAR	AALVFGQMNEPPGAR + Oxidation M8	IPSAVGYQPTLSTDMGGMQER + Oxidation M15, M18
PHAP0124	3159	D11	1	gi|103076588	Ustilago maydis		elongation factor 1-alpha				192	100		YAWVLDK	STTTGHLIYK	YAWVLDKLK	EAAELGKGSFR	YSEDRFNEI	GSFRYAWVLDK	EHALLSFTLGVR	YMVTVIDAPGHR + Oxidation M2	AHVNVVVIGHVDSGK	STTTGHLIYKCGGIDK + Carbamidomethyl C11	YMVTVIDAPGHRDFIK + Oxidation M2
PHAP0125	2718	F5	2	JK650692	Phakopsora pachyrhizi		fumarate reductase				98	99.975		SFFDDTK	FLAAEALR	YRPELLK	LGGHTYER	SFFDDTKR	SAEAVNWLQDK	MTLEIGGAGIDLEK	MTLEIGGAGIDLEK + Oxidation M1	DSSGAVTGVEYEFDGK	VQVHPTGLVDPNEPDAK	GANLLVLDKNPFFGGNSTK	FTENGPVILATGGYAADFSPDGLLAK
PHAP0126	7401	C23	3	gi|120511237	Phakopsora pachyrhizi		heat shock 90				101	99.987		LGIHEDQQNR	DYITRMPEIQK	GIVDSEDLPLNISR	NIYYLTGESLSTVK	ALDMFSEIAEDKDNFNK + Oxidation M4
PHAP0127	7401	F17	1	gi|254113749	Melampsora larici-populina		HSP 70 chaperone				76	95.476		YSPSQIGGYVVQK	QALVNYENTFFATK + Gln-->pyro-Glu (Nterm Q0)	QALVNYENTFFATK	VINEPTAAALAYGLDR	HAVITVPAYFNDAQR
PHAP0128	2718	B5	1	gi|120534989	Phakopsora pachyrhizi		hypothetical				107	99.997		AQDTTDFAIFSYGGK	FLFVSQVQHDGGVHPCK + Carbamidomethyl C16	EHNDFDKFEVLCGDNR + Carbamidomethyl C12	AQDTTDFAIFSYGGKEHTSK	WINHSSHQGNITVQGWQPVEGGR
PHAP0129	2805	A1	1	gi|120521555	Phakopsora pachyrhizi		hypothetical	unknown/secreted protein	Puccinia graminis f. sp. tritici	3e-09	111	99.999		ACINELGTFR + Carbamidomethyl C2	AGASSSSQVCTMGFGR + Carbamidomethyl C10, Oxidation M12	CTGQTSGSATCYGCR + Carbamidomethyl C1, C11, C14
PHAP0130	3039	H1	2	JK650694	Phakopsora pachyrhizi		inorganic pyrophosphatase				141	100		ATNEWFR	LNDIEDVER	VANADVPPDSR	AIGAPNTLEHR	AEAFNPILQDIK	IIVVDVNDPLASK	YATEVVMECHEAWK + Carbamidomethyl C9, Oxidation M7	ILGVMALLDEGETDWK + Oxidation M5	IPDGKPENQFAFSGEAK
PHAP0131	7401	F23	1	gi|120524410	Phakopsora pachyrhizi		NADH-ubiquinone oxidoreductase				119	100		GNDMQIGTYIER	GNDMQIGTYIER + Oxidation M4	INEDVNEEWISDK	TESVDVMDGLGSNIR + Oxidation M7	FANEVAGVDEFGTTGR
PHAP0132	3039	E3	1	gi|120527820	Phakopsora pachyrhizi		nuclear transport factor 2				236	100		SQLASLYR	FSQSFHLVK	DGSTFFVLNDLFR	DQSMLSFEGGEFGGATNIVNK	DQSMLSFEGGEFGGATNIVNK + Oxidation M4
PHAP0133	3039	F21	2	gi|120501283	Phakopsora pachyrhizi		PHEP 107				303	100		VIINVIPQDQHAR	SQPQPPVVVIISNFYPEAEQK	YPNPPPDASPDDVLFPVHDTSK	DAVEGGAPGIPVVIIPQGLDDEQSYK
PHAP0134	3024	G23	5	gi|120503616	Phakopsora pachyrhizi		PHEP 369				86	99.597		TVNQTLRPT	IIIAVIPADQDAR	TFFMSSFFFLQ
PHAP0135	3039	G1	3	gi|120534767	Phakopsora pachyrhizi		polyubiquitin				83	99.177		EGIPPDQQR	TLADYNIQK	ESTLHLVLR	LTGGMQIFVK	TITLEVESSDTIDNVK
PHAP0136	7401	C5	1	gi|120513353	Phakopsora pachyrhizi		protein disulfide isomerase				84	99.361		YPFDEKK	FYAPWCGHCK + Carbamidomethyl C6, C9	AIDQNSIMNFVK + Oxidation M8	FVSENSIPLLNEVSPK	ISFVWIDANQFSDHGK	QGPGSHVLVSDSFDDVVFGDDSR + Gln-->pyro-Glu (Nterm Q0)	QGPGSHVLVSDSFDDVVFGDDSR	NFAMYEAAGIPLAYLFIEPNNPER + Oxidation M4
PHAP0137	7401	H11	3	gi|120526749	Phakopsora pachyrhizi		small heat shock protein				474	100		TFGSFSR	LTISGQTK	YGPPTNSK	SSNEHSEGNVR	KDDIAIDLHSGR	ASFNEGVLQVTVPK	TIAVPQTVSHEQIK	IDVVETDDSFIVTAELAGAK
PHAP0138	1524	D5	1	gi|120512041	Phakopsora pachyrhizi		superoxide dismutase				194	100		FSQAVSQEFGGLEQLK	HTLPELPYSYDALEPAISK
PHAP0139	1524	C15	2	gi|254141241	Melampsora larici-populina		transaldolase				80	98.24		IASTWEGIQAAR	VSYVDNEPEFR
PHAP0140	2718	D5	3	gi|120515894	Phakopsora pachyrhizi		transketolase				82	98.915		DACRVQFGK	VFWDMGLR + Oxidation M5	DRHYGDEVAK	GNFSAAAGFGFEK	VVVIDSDLEGSTGLK	KVVVIDSDLEGSTGLK	MYFPADVHQMTAVVNK + Oxidation M1	MYFPADVHQMTAVVNK + Oxidation M1, M10	AIHQSHPEVFVGSGIMER	AIHQSHPEVFVGSGIMER + Oxidation M16	ILQSLTPSSSPYLYVGSSK
Bold accession numbers indicate the accession was identified from the appressorial ESTs.
Shaded descriptions are unique to the appressoria water fraction.
